# Supplementary material for: Comparative transcriptome and metabolome profiles of the leaf and fruits of a Xianjinfeng litchi budding mutant and its mother plant
Source: Front Genet. 2024 Feb 23;15:1360138. doi: 10.3389/fgene.2024.1360138 (PMC10920226; doi:10.3389/fgene.2024.1360138)
Supplement: Supplementary file 2 [file Table1.XLSX]

## Sheet: Table S1
Supplementary Table 1. Summary of statistics of transcriptome sequencing of leaves and fruits of litchi (N7N) mother plant and its mutant (N7V).
	Sequencing Statistics							Alignment Statistics
Sample	RawDatas	CleanData(%)	Adapter(%)	LowQuality(%)	polyA(%)	N(%)	Sample	Total	Unmapped(%)	Unique_Mapped(%)	Multiple_Mapped(%)	Total_Mapped(%)
N7NF-1	40728838	40404394 (99.20%)	41390 (0.10%)	283028 (0.69%)	0 (0.00%)	26 (0.00%)	N7NF-1	40302556	5036771 (12.50%)	33267580 (82.54%)	1998205 (4.96%)	35265785 (87.50%)
N7NF-2	47071646	46646090 (99.10%)	69528 (0.15%)	356016 (0.76%)	0 (0.00%)	12 (0.00%)	N7NF-2	46534432	5770176 (12.40%)	38481442 (82.69%)	2282814 (4.91%)	40764256 (87.60%)
N7NF-3	47973986	47665720 (99.36%)	35580 (0.07%)	272652 (0.57%)	0 (0.00%)	34 (0.00%)	N7NF-3	47557902	5966073 (12.54%)	39221627 (82.47%)	2370202 (4.98%)	41591829 (87.46%)
N7NL-1	40093930	39855788 (99.41%)	27116 (0.07%)	211008 (0.53%)	0 (0.00%)	18 (0.00%)	N7NL-1	39137124	5246295 (13.40%)	31806722 (81.27%)	2084107 (5.33%)	33890829 (86.60%)
N7NL-2	42619576	42400336 (99.49%)	23206 (0.05%)	196012 (0.46%)	0 (0.00%)	22 (0.00%)	N7NL-2	41153844	5479231 (13.31%)	33177845 (80.62%)	2496768 (6.07%)	35674613 (86.69%)
N7NL-3	46033818	45783380 (99.46%)	22356 (0.05%)	228042 (0.50%)	0 (0.00%)	40 (0.00%)	N7NL-3	44570222	6010688 (13.49%)	35962230 (80.69%)	2597304 (5.83%)	38559534 (86.51%)
N7VF-1	43941420	43630516 (99.29%)	27088 (0.06%)	283816 (0.65%)	0 (0.00%)	0 (0.00%)	N7VF-1	43398248	5695907 (13.12%)	35411386 (81.60%)	2290955 (5.28%)	37702341 (86.88%)
N7VF-2	36867772	36725672 (99.61%)	12822 (0.03%)	129278 (0.35%)	0 (0.00%)	0 (0.00%)	N7VF-2	36557274	8003253 (21.89%)	26832985 (73.40%)	1721036 (4.71%)	28554021 (78.11%)
N7VF-3	42178436	41939000 (99.43%)	23124 (0.05%)	216312 (0.51%)	0 (0.00%)	0 (0.00%)	N7VF-3	41762978	7848613 (18.79%)	31843884 (76.25%)	2070481 (4.96%)	33914365 (81.21%)
N7VL-1	41563478	41312254 (99.40%)	23950 (0.06%)	227246 (0.55%)	0 (0.00%)	28 (0.00%)	N7VL-1	39975048	5605139 (14.02%)	31801030 (79.55%)	2568879 (6.43%)	34369909 (85.98%)
N7VL-2	39489214	39304192 (99.53%)	15820 (0.04%)	169180 (0.43%)	0 (0.00%)	22 (0.00%)	N7VL-2	38261168	5201776 (13.60%)	30800153 (80.50%)	2259239 (5.90%)	33059392 (86.40%)
N7VL-3	45286528	44978958 (99.32%)	24590 (0.05%)	282980 (0.62%)	0 (0.00%)	0 (0.00%)	N7VL-3	43769574	6225364 (14.22%)	34941081 (79.83%)	2603129 (5.95%)	37544210 (85.78%)

## Sheet: Table S2
Supplementary Table 2. Differential expression of genes/transcripts enriched in KEGG pathways in N7NLvsN7VL.
id	log2(fc)	PValue	FDR	Symbol	Description	Pathway	K_ID
LITCHI014085	-13.6442	8.32381e-15	1.35366e-13	ACO3	KAH7511690.1 hypothetical protein JRO89_XSUnG0176800 [Xanthoceras sorbifolium]	ko01100//Metabolic pathways;ko01110//Biosynthesis of secondary metabolites;ko01200//Carbon metabolism;ko01230//Biosynthesis of amino acids;ko00630//Glyoxylate and dicarboxylate metabolism;ko01210//2-Oxocarboxylic acid metabolism;ko00020//Citrate cycle (TCA cycle)	K01681;K01681;K01681;K01681;K01681;K01681;K01681
MSTRG.15198	-12.4213	5.15668e-08	4.82257e-07	VIT_19s0014g04930	(-)-germacrene D synthase, partial [Zanthoxylum armatum]	ko00909//Sesquiterpenoid and triterpenoid biosynthesis	K15803
LITCHI006928	-11.714	1.48817e-10	1.78187e-09	HD3A	AHF27445.1 flowering locus T-like 3 [Dimocarpus longan]	ko04712//Circadian rhythm - plant	K16223
LITCHI006030	-11.2984	5.50823e-11	6.84832e-10	LIP1P	XP_044490161.1 lipoyl synthase 1, chloroplastic-like [Mangifera indica]	ko01100//Metabolic pathways;ko00785//Lipoic acid metabolism	K03644;K03644
LITCHI009568	-9.87139	1.32293e-08	1.31717e-07	CNGC9	TXG71153.1 hypothetical protein EZV62_006088 [Acer yangbiense]	ko04626//Plant-pathogen interaction	K05391
LITCHI031206	-9.74539	0.00118602	0.00557861	CAD1	TXG50810.1 hypothetical protein EZV62_023334 [Acer yangbiense]	ko01100//Metabolic pathways;ko01110//Biosynthesis of secondary metabolites;ko00940//Phenylpropanoid biosynthesis	K00083;K00083;K00083
LITCHI015120	-9.72224	0.0043269	0.0174253	CAD1	TXG72515.1 hypothetical protein EZV62_001094 [Acer yangbiense]	ko01100//Metabolic pathways;ko01110//Biosynthesis of secondary metabolites;ko00940//Phenylpropanoid biosynthesis	K00083;K00083;K00083
LITCHI031467	-8.98679	0.000112559	0.000658011	MNS1	TXG69529.1 hypothetical protein EZV62_004464 [Acer yangbiense]	ko01100//Metabolic pathways;ko04141//Protein processing in endoplasmic reticulum;ko00510//N-Glycan biosynthesis;ko00513//Various types of N-glycan biosynthesis	K01230;K01230;K01230;K01230
LITCHI012216	-8.83394	0.013878	0.0475755	NUP107	KAH7543760.1 hypothetical protein JRO89_XS15G0011800 [Xanthoceras sorbifolium]	ko03013//Nucleocytoplasmic transport	K14301
LITCHI015746	-8.81378	0.00186031	0.00832169	Z-ISO	XP_016196953.1 15-cis-zeta-carotene isomerase, chloroplastic [Arachis ipaensis]	ko01100//Metabolic pathways;ko01110//Biosynthesis of secondary metabolites;ko00906//Carotenoid biosynthesis	K15744;K15744;K15744
LITCHI023498	-8.79874	0.00435028	0.0175018	NUA	TXG71410.1 hypothetical protein EZV62_006345 [Acer yangbiense]	ko03013//Nucleocytoplasmic transport	K09291
LITCHI012450	-8.58996	0.000490296	0.0024995	NUP107	KAH7543760.1 hypothetical protein JRO89_XS15G0011800 [Xanthoceras sorbifolium]	ko03013//Nucleocytoplasmic transport	K14301
LITCHI012649	-8.43879	0.0062395	0.0239516	RNR1	TXG66614.1 hypothetical protein EZV62_007889 [Acer yangbiense]	ko01100//Metabolic pathways;ko00480//Glutathione metabolism;ko00230//Purine metabolism;ko00240//Pyrimidine metabolism	K10807;K10807;K10807;K10807
LITCHI014164	-7.85175	0.0105609	0.0376973	RPS2	KAH7544371.1 hypothetical protein JRO89_XS15G0156200 [Xanthoceras sorbifolium]	ko04626//Plant-pathogen interaction	K13459
LITCHI027101	-7.7211	0.00625255	0.0239977	FACE1	TXG62931.1 hypothetical protein EZV62_009925 [Acer yangbiense]	ko01110//Biosynthesis of secondary metabolites;ko00900//Terpenoid backbone biosynthesis	K06013;K06013
LITCHI019804	-7.64626	0.00265069	0.0113822	CNGC1	TXG68261.1 hypothetical protein EZV62_003196 [Acer yangbiense]	ko04626//Plant-pathogen interaction	K05391
LITCHI018434	-7.64386	0.00245709	0.0106431	At1g30760	TXG57891.1 hypothetical protein EZV62_015720 [Acer yangbiense]	ko01100//Metabolic pathways;ko01110//Biosynthesis of secondary metabolites;ko00940//Phenylpropanoid biosynthesis	K22395;K22395;K22395
LITCHI013542	-7.51307	0.0142675	0.0486437	Os08g0191100	KAH7511690.1 hypothetical protein JRO89_XSUnG0176800 [Xanthoceras sorbifolium]	ko01100//Metabolic pathways;ko01110//Biosynthesis of secondary metabolites;ko01200//Carbon metabolism;ko01230//Biosynthesis of amino acids;ko00630//Glyoxylate and dicarboxylate metabolism;ko01210//2-Oxocarboxylic acid metabolism;ko00020//Citrate cycle (TCA cycle)	K01681;K01681;K01681;K01681;K01681;K01681;K01681
LITCHI028615	-7.49719	0.0123705	0.0431241	GDPD6	XP_022728672.1 glycerophosphodiester phosphodiesterase GDPD6-like isoform X2 [Durio zibethinus]	ko00564//Glycerophospholipid metabolism	K01126
LITCHI008841	-7.37214	0.00589089	0.0228104	CAF1-4	TXG58020.1 hypothetical protein EZV62_015849 [Acer yangbiense]	ko03018//RNA degradation	K12581
LITCHI001611	-7.14975	0.0142675	0.0486437	CYP707A4	TXG64304.1 hypothetical protein EZV62_011298 [Acer yangbiense]	ko01110//Biosynthesis of secondary metabolites;ko00906//Carotenoid biosynthesis	K09843;K09843
LITCHI019425	-6.22205	8.44545e-06	5.88558e-05	PUB1	XP_031286642.1 probable ubiquitin conjugation factor E4 [Pistacia vera]	ko04141//Protein processing in endoplasmic reticulum;ko04120//Ubiquitin mediated proteolysis	K10597;K10597
LITCHI019795	-5.7717	1.08479e-62	6.34644e-61	RPM1	XP_031252346.1 disease resistance protein RPM1-like [Pistacia vera]	ko04626//Plant-pathogen interaction	K13457
LITCHI010213	-5.75295	2.8429e-05	0.000183356	RD19C	TXG52145.1 hypothetical protein EZV62_021314 [Acer yangbiense]	ko04626//Plant-pathogen interaction	K01373
LITCHI014121	-5.7193	2.30808e-05	0.000150628	Os08g0191100	KAH7511690.1 hypothetical protein JRO89_XSUnG0176800 [Xanthoceras sorbifolium]	ko01100//Metabolic pathways;ko01110//Biosynthesis of secondary metabolites;ko01200//Carbon metabolism;ko01230//Biosynthesis of amino acids;ko00630//Glyoxylate and dicarboxylate metabolism;ko01210//2-Oxocarboxylic acid metabolism;ko00020//Citrate cycle (TCA cycle)	K01681;K01681;K01681;K01681;K01681;K01681;K01681
LITCHI002114	-5.48166	0.000140843	0.000805229	CHI2	TXG64987.1 hypothetical protein EZV62_011981 [Acer yangbiense]	ko01100//Metabolic pathways;ko04016//MAPK signaling pathway - plant;ko00520//Amino sugar and nucleotide sugar metabolism	K20547;K20547;K20547
LITCHI021203	-5.35978	1.34842e-12	1.89888e-11	BMY1	TXG55318.1 hypothetical protein EZV62_020574 [Acer yangbiense]	ko01100//Metabolic pathways;ko01110//Biosynthesis of secondary metabolites;ko00500//Starch and sucrose metabolism	K01177;K01177;K01177
LITCHI008814	-5.00788	6.37663e-07	5.24965e-06	At3g06530	UBT01699.1 NAC transcription factor 95 [Litchi chinensis]	ko03008//Ribosome biogenesis in eukaryotes	K14550
LITCHI001425	-4.90771	1.59699e-53	8.11097e-52	At3g47570	KAA8538576.1 hypothetical protein F0562_028230 [Nyssa sinensis]	ko04626//Plant-pathogen interaction;ko04016//MAPK signaling pathway - plant	K13420;K13420
LITCHI023108	-4.90565	7.75561e-16	1.32956e-14	BGLU44	TXG50834.1 hypothetical protein EZV62_023358 [Acer yangbiense]	ko01100//Metabolic pathways;ko01110//Biosynthesis of secondary metabolites;ko00500//Starch and sucrose metabolism;ko00999//Biosynthesis of various plant secondary metabolites;ko00460//Cyanoamino acid metabolism	K05350;K05350;K05350;K05350;K05350
LITCHI030787	-4.90207	0.00122662	0.00575671	DDB_G0282005	TXG69227.1 hypothetical protein EZV62_004162 [Acer yangbiense]	ko00564//Glycerophospholipid metabolism	K06130
LITCHI009655	-4.66807	0.00272064	0.0116493	MCSU3	TXG71213.1 hypothetical protein EZV62_006148 [Acer yangbiense]	ko01100//Metabolic pathways;ko00790//Folate biosynthesis	K15631;K15631
LITCHI012648	-4.55378	0.00023288	0.00127285	RNR1	KDO42615.1 hypothetical protein CISIN_1g003561mg [Citrus sinensis]	ko01100//Metabolic pathways;ko00480//Glutathione metabolism;ko00230//Purine metabolism;ko00240//Pyrimidine metabolism	K10807;K10807;K10807;K10807
LITCHI021088	-4.37749	1.29361e-06	1.02027e-05	OMT2	TXG55210.1 hypothetical protein EZV62_020466 [Acer yangbiense]	ko01100//Metabolic pathways;ko01110//Biosynthesis of secondary metabolites;ko00380//Tryptophan metabolism	K22588;K22588;K22588
LITCHI012033	-4.31427	2.61539e-72	1.74679e-70	HSP22.0	KAH7568418.1 hypothetical protein JRO89_XS07G0296200 [Xanthoceras sorbifolium]	ko04141//Protein processing in endoplasmic reticulum	K13993
LITCHI027517	-3.88262	0	0	At3g55800	XP_022747216.1 sedoheptulose-1,7-bisphosphatase, chloroplastic-like [Durio zibethinus]	ko01100//Metabolic pathways;ko01200//Carbon metabolism;ko00710//Carbon fixation in photosynthetic organisms	K01100;K01100;K01100
LITCHI006950	-3.73277	5.41093e-07	4.48659e-06	CEQORH	TXG54154.1 hypothetical protein EZV62_019410 [Acer yangbiense]	ko01110//Biosynthesis of secondary metabolites;ko00592//alpha-Linolenic acid metabolism	K00224;K00224
LITCHI021202	-3.69629	2.02065e-07	1.76009e-06	BMY1	KAH7576798.1 hypothetical protein JRO89_XS01G0151800 [Xanthoceras sorbifolium]	ko01100//Metabolic pathways;ko01110//Biosynthesis of secondary metabolites;ko00500//Starch and sucrose metabolism	K01177;K01177;K01177
LITCHI004306	-3.55177	1.12073e-104	1.07913e-102	Os07g0281000	XP_006425005.1 zinc finger CCCH domain-containing protein 40 [Citrus clementina]	ko03040//Spliceosome	K12872
LITCHI014806	-3.45091	3.56306e-66	2.21937e-64	RCS1	KAH7573780.1 hypothetical protein JRO89_XS03G0205900 [Xanthoceras sorbifolium]	ko01100//Metabolic pathways;ko01110//Biosynthesis of secondary metabolites;ko01200//Carbon metabolism;ko01230//Biosynthesis of amino acids;ko00270//Cysteine and methionine metabolism;ko00920//Sulfur metabolism	K01738;K01738;K01738;K01738;K01738;K01738
LITCHI004335	-3.32004	0.00727474	0.0274468	ZEP	TXG55754.1 hypothetical protein EZV62_017067 [Acer yangbiense]	ko01100//Metabolic pathways;ko01110//Biosynthesis of secondary metabolites;ko00906//Carotenoid biosynthesis	K09838;K09838;K09838
LITCHI004141	-3.30758	0.00208194	0.00919739	Hgsnat	TXG65106.1 hypothetical protein EZV62_006381 [Acer yangbiense]	ko01100//Metabolic pathways;ko00531//Glycosaminoglycan degradation	K10532;K10532
LITCHI012505	-3.15736	1.42134e-10	1.70716e-09	APC8	CBI27728.3 unnamed protein product, partial [Vitis vinifera]	ko04120//Ubiquitin mediated proteolysis	K03355
LITCHI017676	-3.15735	1.89088e-80	1.40502e-78	At4g26220	KAH7572177.1 hypothetical protein JRO89_XS04G0215600 [Xanthoceras sorbifolium]	ko01100//Metabolic pathways;ko01110//Biosynthesis of secondary metabolites;ko00940//Phenylpropanoid biosynthesis;ko00941//Flavonoid biosynthesis;ko00945//Stilbenoid, diarylheptanoid and gingerol biosynthesis	K00588;K00588;K00588;K00588;K00588
LITCHI005830	-3.14083	0.0138656	0.0475542	CEL1	TXG57173.1 hypothetical protein EZV62_018486 [Acer yangbiense]	ko01100//Metabolic pathways;ko00500//Starch and sucrose metabolism	K01179;K01179
LITCHI009256	-3.12463	0.00511048	0.0201429	HTH	KAH7557555.1 hypothetical protein JRO89_XS11G0180200 [Xanthoceras sorbifolium]	ko01100//Metabolic pathways;ko00260//Glycine, serine and threonine metabolism	K00108;K00108
LITCHI005777	-3.11941	0.000151541	0.000862342	STL2P	KAH7570982.1 hypothetical protein JRO89_XS05G0233600 [Xanthoceras sorbifolium]	ko04141//Protein processing in endoplasmic reticulum	K14003
LITCHI012385	-3.1099	4.45035e-17	8.09788e-16	ABCB1	TXG72544.1 hypothetical protein EZV62_001123 [Acer yangbiense]	ko02010//ABC transporters	K05658
LITCHI017673	-2.98359	0.00344099	0.014294	At4g26220	TXG61522.1 hypothetical protein EZV62_012885 [Acer yangbiense]	ko01100//Metabolic pathways;ko01110//Biosynthesis of secondary metabolites;ko00940//Phenylpropanoid biosynthesis;ko00941//Flavonoid biosynthesis;ko00945//Stilbenoid, diarylheptanoid and gingerol biosynthesis	K00588;K00588;K00588;K00588;K00588
LITCHI002842	-2.93918	0.00114751	0.00541624	--	XP_024043549.1 uncharacterized protein LOC18046580 [Citrus clementina]	ko03018//RNA degradation	K07573
LITCHI028287	-2.8702	0.00572374	0.0222601	--	CBI18715.3 unnamed protein product, partial [Vitis vinifera]	ko01100//Metabolic pathways;ko01110//Biosynthesis of secondary metabolites;ko01200//Carbon metabolism;ko01230//Biosynthesis of amino acids;ko00010//Glycolysis / Gluconeogenesis;ko03018//RNA degradation;ko00052//Galactose metabolism;ko00030//Pentose phosphate pathway;ko00051//Fructose and mannose metabolism	K00850;K00850;K00850;K00850;K00850;K00850;K00850;K00850;K00850
LITCHI004064	-2.85658	8.24256e-35	2.88165e-33	CDC48C	XP_031251919.1 cell division control protein 48 homolog C isoform X2 [Pistacia vera]	ko03008//Ribosome biogenesis in eukaryotes	K14571
LITCHI001013	-2.80404	3.09147e-20	6.64566e-19	ARF1	ACX68650.3 auxin response factor [Dimocarpus longan]	ko04075//Plant hormone signal transduction	K14486
LITCHI017674	-2.79905	2.52496e-08	2.44242e-07	At4g26220	TXG61523.1 hypothetical protein EZV62_012886 [Acer yangbiense]	ko01100//Metabolic pathways;ko01110//Biosynthesis of secondary metabolites;ko00940//Phenylpropanoid biosynthesis;ko00941//Flavonoid biosynthesis;ko00945//Stilbenoid, diarylheptanoid and gingerol biosynthesis	K00588;K00588;K00588;K00588;K00588
LITCHI031033	-2.71678	1.21945e-06	9.65735e-06	RPT3	PNX74282.1 26S protease regulatory subunit 6b, partial [Trifolium pratense]	ko03050//Proteasome	K03063
LITCHI025596	-2.6577	0.00299956	0.0127001	At5g51830	KAH7577824.1 hypothetical protein JRO89_XS01G0304300 [Xanthoceras sorbifolium]	ko01100//Metabolic pathways;ko01110//Biosynthesis of secondary metabolites;ko00500//Starch and sucrose metabolism;ko00520//Amino sugar and nucleotide sugar metabolism;ko00051//Fructose and mannose metabolism	K00847;K00847;K00847;K00847;K00847
LITCHI012373	-2.65147	1.7572e-06	1.36174e-05	CER1	KAH7576140.1 hypothetical protein JRO89_XS01G0002800 [Xanthoceras sorbifolium]	ko01110//Biosynthesis of secondary metabolites;ko00073//Cutin, suberine and wax biosynthesis	K15404;K15404
LITCHI012165	-2.65015	0	0	HSP21	KAH7543759.1 hypothetical protein JRO89_XS15G0011700 [Xanthoceras sorbifolium]	ko04141//Protein processing in endoplasmic reticulum	K13993
LITCHI006686	-2.53956	0.000475012	0.00242801	GT5	GAY42757.1 hypothetical protein CUMW_069340 [Citrus unshiu]	ko01110//Biosynthesis of secondary metabolites;ko00940//Phenylpropanoid biosynthesis	K12356;K12356
LITCHI014080	-2.53311	4.92613e-12	6.66108e-11	Os08g0191100	KAH7511690.1 hypothetical protein JRO89_XSUnG0176800 [Xanthoceras sorbifolium]	ko01100//Metabolic pathways;ko01110//Biosynthesis of secondary metabolites;ko01200//Carbon metabolism;ko01230//Biosynthesis of amino acids;ko00630//Glyoxylate and dicarboxylate metabolism;ko01210//2-Oxocarboxylic acid metabolism;ko00020//Citrate cycle (TCA cycle)	K01681;K01681;K01681;K01681;K01681;K01681;K01681
LITCHI017295	-2.52841	3.78522e-45	1.65668e-43	TAF13	KAH7578266.1 hypothetical protein JRO89_XS01G0361500 [Xanthoceras sorbifolium]	ko03022//Basal transcription factors	K03127
LITCHI012581	-2.52835	7.62037e-59	4.2129e-57	RPL24A	KAF7804357.1 60S ribosomal protein L24 [Senna tora]	ko03010//Ribosome	K02896
LITCHI002335	-2.47786	1.19106e-18	2.35452e-17	HD3A	AEZ63950.1 FLOWERING LOCUS T2 [Dimocarpus longan]	ko04712//Circadian rhythm - plant	K16223
LITCHI013323	-2.42684	0.00193504	0.0086193	GH3.6	TXG67299.1 hypothetical protein EZV62_008574 [Acer yangbiense]	ko04075//Plant hormone signal transduction	K14487
LITCHI020691	-2.40713	3.63698e-07	3.07977e-06	ZEU1	TXG54803.1 hypothetical protein EZV62_020059 [Acer yangbiense]	ko01100//Metabolic pathways;ko00240//Pyrimidine metabolism	K00943;K00943
LITCHI009351	-2.38105	2.92139e-11	3.70325e-10	ADH1	TXG60419.1 hypothetical protein EZV62_014992 [Acer yangbiense]	ko01100//Metabolic pathways;ko01110//Biosynthesis of secondary metabolites;ko00010//Glycolysis / Gluconeogenesis;ko00620//Pyruvate metabolism;ko00071//Fatty acid degradation;ko00350//Tyrosine metabolism;ko00592//alpha-Linolenic acid metabolism	K18857;K18857;K18857;K18857;K18857;K18857;K18857
LITCHI024537	-2.34073	0.00823577	0.0305441	TD1	KAH7561160.1 hypothetical protein JRO89_XS10G0181500 [Xanthoceras sorbifolium]	ko01100//Metabolic pathways;ko01110//Biosynthesis of secondary metabolites;ko01200//Carbon metabolism;ko01230//Biosynthesis of amino acids;ko00260//Glycine, serine and threonine metabolism;ko00290//Valine, leucine and isoleucine biosynthesis	K01754;K01754;K01754;K01754;K01754;K01754
LITCHI011639	-2.30232	0.0123369	0.0430264	CPK4	XP_006434607.1 calcium-dependent protein kinase 11 [Citrus clementina]	ko04626//Plant-pathogen interaction	K13412
LITCHI017116	-2.29981	1.41457e-07	1.25294e-06	YUC6	KAH7574219.1 hypothetical protein JRO89_XS03G0267400 [Xanthoceras sorbifolium]	ko01100//Metabolic pathways;ko00380//Tryptophan metabolism	K11816;K11816
LITCHI021256	-2.2402	0.0062843	0.0241036	At2g24580	KAH7576769.1 hypothetical protein JRO89_XS01G0144700 [Xanthoceras sorbifolium]	ko01100//Metabolic pathways;ko04146//Peroxisome;ko00260//Glycine, serine and threonine metabolism;ko00310//Lysine degradation	K00306;K00306;K00306;K00306
LITCHI002334	-2.21433	0.0121261	0.0423869	HD3A	AEU08961.1 flowering locus T [Litchi chinensis]	ko04712//Circadian rhythm - plant	K16223
LITCHI024828	-2.15125	3.75098e-06	2.78182e-05	RIBA3	XP_044482985.1 monofunctional riboflavin biosynthesis protein RIBA 3, chloroplastic-like [Mangifera indica]	ko01100//Metabolic pathways;ko01110//Biosynthesis of secondary metabolites;ko00790//Folate biosynthesis;ko00740//Riboflavin metabolism	K14652;K14652;K14652;K14652
LITCHI013180	-2.14951	8.0479e-68	5.06755e-66	NUG2	XP_044472852.1 nuclear/nucleolar GTPase 2-like [Mangifera indica]	ko03008//Ribosome biogenesis in eukaryotes	K14537
LITCHI008521	-2.10752	8.71028e-06	6.061e-05	AAAS	KAH7556856.1 hypothetical protein JRO89_XS11G0003600 [Xanthoceras sorbifolium]	ko03013//Nucleocytoplasmic transport	K14320
LITCHI028513	-2.09285	0.00782602	0.029283	--	TXG48417.1 hypothetical protein EZV62_027711 [Acer yangbiense]	ko03030//DNA replication	K02542
LITCHI026687	-2.0909	1.32622e-22	3.15955e-21	DGAT3	TXG63200.1 hypothetical protein EZV62_010194 [Acer yangbiense]	ko01100//Metabolic pathways;ko00561//Glycerolipid metabolism	K22849;K22849
LITCHI006582	-2.08531	0.0038721	0.0158344	TKT2	EOY06358.1 Deoxyxylulose-5-phosphate synthase isoform 1 [Theobroma cacao]	ko01100//Metabolic pathways;ko01110//Biosynthesis of secondary metabolites;ko00900//Terpenoid backbone biosynthesis;ko00730//Thiamine metabolism	K01662;K01662;K01662;K01662
LITCHI031180	-2.02248	0.00215012	0.0094552	OSCBPY	KAH7564798.1 hypothetical protein JRO89_XS09G0030200 [Xanthoceras sorbifolium]	ko01110//Biosynthesis of secondary metabolites;ko00909//Sesquiterpenoid and triterpenoid biosynthesis	K15813;K15813
LITCHI011904	-1.99854	1.10553e-09	1.22005e-08	CEL5	QCQ73714.1 endo-(1,4)-beta-D-glucanase [Litchi chinensis]	ko01100//Metabolic pathways;ko00500//Starch and sucrose metabolism	K01179;K01179
LITCHI012978	-1.98385	0.00221942	0.00972662	IPT9	KAH7544052.1 hypothetical protein JRO89_XS15G0095500 [Xanthoceras sorbifolium]	ko01100//Metabolic pathways;ko01110//Biosynthesis of secondary metabolites;ko00908//Zeatin biosynthesis	K00791;K00791;K00791
LITCHI009334	-1.98064	6.73867e-11	8.31414e-10	RUP2	KAH7557617.1 hypothetical protein JRO89_XS11G0191600 [Xanthoceras sorbifolium]	ko04120//Ubiquitin mediated proteolysis;ko04712//Circadian rhythm - plant	K10143;K10143
LITCHI006705	-1.95413	3.38658e-05	0.000215534	CML41	KAH7566467.1 hypothetical protein JRO89_XS08G0168600 [Xanthoceras sorbifolium]	ko04626//Plant-pathogen interaction	K13448
LITCHI007998	-1.926	0.00387776	0.0158548	RPL29	KAH7565731.1 hypothetical protein JRO89_XS08G0006900 [Xanthoceras sorbifolium]	ko03010//Ribosome	K02904
MSTRG.27547	-1.9071	4.77127e-06	3.46837e-05	DRP2A	Dynamin-2B [Vitis vinifera]	ko04144//Endocytosis	K01528
LITCHI006751	-1.89292	4.50627e-10	5.15267e-09	CYP81E8	CAN60309.1 hypothetical protein VITISV_015004 [Vitis vinifera]	ko01100//Metabolic pathways;ko01110//Biosynthesis of secondary metabolites;ko00943//Isoflavonoid biosynthesis	K13260;K13260;K13260
LITCHI013576	-1.88782	2.83887e-17	5.23154e-16	RFS1	KAH7574724.1 hypothetical protein JRO89_XS03G0335500 [Xanthoceras sorbifolium]	ko01100//Metabolic pathways;ko00052//Galactose metabolism	K06617;K06617
LITCHI025278	-1.86798	3.37495e-07	2.86814e-06	KAO1	XP_044501918.1 ent-kaurenoic acid oxidase 2-like [Mangifera indica]	ko01100//Metabolic pathways;ko01110//Biosynthesis of secondary metabolites;ko00904//Diterpenoid biosynthesis	K04123;K04123;K04123
LITCHI018310	-1.86216	2.91776e-113	3.13612e-111	HSP26-A	RXI02148.1 hypothetical protein DVH24_026678 [Malus domestica]	ko01100//Metabolic pathways;ko00480//Glutathione metabolism	K00799;K00799
LITCHI008165	-1.86006	4.22125e-05	0.000264719	EMB2247	KAH7556986.1 hypothetical protein JRO89_XS11G0024000 [Xanthoceras sorbifolium]	ko00970//Aminoacyl-tRNA biosynthesis	K01873
LITCHI003950	-1.82021	2.25673e-11	2.89084e-10	AMI1	KAH7574544.1 hypothetical protein JRO89_XS03G0309700 [Xanthoceras sorbifolium]	ko01100//Metabolic pathways;ko00380//Tryptophan metabolism;ko00330//Arginine and proline metabolism;ko00360//Phenylalanine metabolism	K01426;K01426;K01426;K01426
LITCHI018118	-1.79296	9.37497e-07	7.55391e-06	PYL4	XP_031284843.1 abscisic acid receptor PYL4-like [Pistacia vera]	ko04075//Plant hormone signal transduction;ko04016//MAPK signaling pathway - plant	K14496;K14496
LITCHI017848	-1.73654	1.33107e-282	3.7975e-280	CCD4	KAH7553354.1 hypothetical protein JRO89_XS12G0001500 [Xanthoceras sorbifolium]	ko01100//Metabolic pathways;ko01110//Biosynthesis of secondary metabolites;ko00906//Carotenoid biosynthesis	K09840;K09840;K09840
LITCHI028719	-1.73262	9.18662e-05	0.000543089	TYDC2	RWR85834.1 tyrosine/DOPA decarboxylase 2-like protein [Cinnamomum micranthum f. kanehirae]	ko01100//Metabolic pathways;ko01110//Biosynthesis of secondary metabolites;ko00380//Tryptophan metabolism;ko00350//Tyrosine metabolism;ko00360//Phenylalanine metabolism;ko00950//Isoquinoline alkaloid biosynthesis;ko00965//Betalain biosynthesis;ko00901//Indole alkaloid biosynthesis	K01593;K01593;K01593;K01593;K01593;K01593;K01593;K01593
MSTRG.15602	-1.71675	3.90509e-20	8.36356e-19	VIT_19s0014g04930	(-)-germacrene D synthase-like [Citrus sinensis]	ko00909//Sesquiterpenoid and triterpenoid biosynthesis	K15803
LITCHI003148	-1.6955	2.56281e-24	6.52966e-23	HSP26-A	AFF18816.1 glutathione transferase, partial [Dimocarpus longan]	ko01100//Metabolic pathways;ko00480//Glutathione metabolism	K00799;K00799
LITCHI012288	-1.66354	6.93817e-39	2.65454e-37	OsI_35105	KAH7547796.1 hypothetical protein JRO89_XS14G0017200 [Xanthoceras sorbifolium]	ko01100//Metabolic pathways;ko01110//Biosynthesis of secondary metabolites;ko01200//Carbon metabolism;ko01230//Biosynthesis of amino acids;ko00010//Glycolysis / Gluconeogenesis;ko00620//Pyruvate metabolism	K00873;K00873;K00873;K00873;K00873;K00873
LITCHI004421	-1.65413	2.61416e-08	2.52553e-07	PAO1	XP_006438967.1 polyamine oxidase 1 [Citrus clementina]	ko01100//Metabolic pathways;ko00330//Arginine and proline metabolism;ko00410//beta-Alanine metabolism	K13366;K13366;K13366
LITCHI010255	-1.64752	3.58018e-80	2.65174e-78	JMT	KAH7567235.1 hypothetical protein JRO89_XS07G0036100 [Xanthoceras sorbifolium]	ko01110//Biosynthesis of secondary metabolites;ko00592//alpha-Linolenic acid metabolism	K08241;K08241
LITCHI020376	-1.6471	3.31793e-24	8.39803e-23	PRS1	KAH7578608.1 hypothetical protein JRO89_XS01G0404800 [Xanthoceras sorbifolium]	ko01100//Metabolic pathways;ko01110//Biosynthesis of secondary metabolites;ko01200//Carbon metabolism;ko01230//Biosynthesis of amino acids;ko00230//Purine metabolism;ko00030//Pentose phosphate pathway	K00948;K00948;K00948;K00948;K00948;K00948
LITCHI001636	-1.62472	3.60865e-28	1.05694e-26	ATG2	KAH7575234.1 hypothetical protein JRO89_XS02G0067300 [Xanthoceras sorbifolium]	ko04136//Autophagy - other	K17906
LITCHI022287	-1.60633	1.34611e-09	1.47218e-08	APC8	KAH7550405.1 hypothetical protein JRO89_XS13G0186500 [Xanthoceras sorbifolium]	ko04120//Ubiquitin mediated proteolysis	K03355
LITCHI005945	-1.58951	3.28943e-06	2.46084e-05	TSO2	KAH7570817.1 hypothetical protein JRO89_XS05G0198600 [Xanthoceras sorbifolium]	ko01100//Metabolic pathways;ko00480//Glutathione metabolism;ko00230//Purine metabolism;ko00240//Pyrimidine metabolism	K10808;K10808;K10808;K10808
LITCHI002966	-1.5859	0.00143505	0.00661795	CDC20-1	KAH7571468.1 hypothetical protein JRO89_XS04G0057500 [Xanthoceras sorbifolium]	ko04120//Ubiquitin mediated proteolysis	K03363
LITCHI004771	-1.5624	6.72941e-12	9.00462e-11	ARR11	TXG56132.1 hypothetical protein EZV62_017445 [Acer yangbiense]	ko04075//Plant hormone signal transduction	K14491
LITCHI012191	-1.55419	0.00267641	0.0114855	NUP107	XP_010261756.1 PREDICTED: nuclear pore complex protein NUP107 isoform X2 [Nelumbo nucifera]	ko03013//Nucleocytoplasmic transport	K14301
LITCHI015013	-1.51764	2.22346e-17	4.12706e-16	SPS3	AVH87205.1 sucrose-phosphate synthase 3 [Litchi chinensis]	ko01100//Metabolic pathways;ko01110//Biosynthesis of secondary metabolites;ko00500//Starch and sucrose metabolism	K00696;K00696;K00696
LITCHI022136	-1.51324	2.06431e-05	0.00013591	HMA5	KAH7550297.1 hypothetical protein JRO89_XS13G0167000 [Xanthoceras sorbifolium]	ko04016//MAPK signaling pathway - plant	K17686
LITCHI001576	-1.49649	7.68031e-06	5.38974e-05	TOGT1	KAH7567636.1 hypothetical protein JRO89_XS07G0109100 [Xanthoceras sorbifolium]	ko01110//Biosynthesis of secondary metabolites;ko00999//Biosynthesis of various plant secondary metabolites	K23260;K23260
LITCHI002462	-1.49134	0.000529219	0.0026796	LOX1.1	KAH7576525.1 hypothetical protein JRO89_XS01G0098900 [Xanthoceras sorbifolium]	ko01100//Metabolic pathways;ko01110//Biosynthesis of secondary metabolites;ko00592//alpha-Linolenic acid metabolism;ko00591//Linoleic acid metabolism	K00454;K00454;K00454;K00454
LITCHI018333	-1.48243	4.57106e-58	2.49723e-56	RPP0B	XP_017984850.1 PREDICTED: 60S acidic ribosomal protein P0 [Theobroma cacao]	ko03010//Ribosome	K02941
LITCHI017962	-1.46923	0.000493512	0.00251535	ABCB15	KAH7553986.1 hypothetical protein JRO89_XS12G0090700 [Xanthoceras sorbifolium]	ko02010//ABC transporters	K05658
LITCHI028502	-1.44873	2.22301e-29	6.7594e-28	guaA	KAH7569740.1 hypothetical protein JRO89_XS06G0258500 [Xanthoceras sorbifolium]	ko03410//Base excision repair	K01246
LITCHI024769	-1.44769	5.22752e-05	0.000323261	EDD1	OMP07663.1 Glycine-tRNA ligase, alpha subunit [Corchorus olitorius]	ko00970//Aminoacyl-tRNA biosynthesis	K14164
LITCHI002466	-1.4367	3.49804e-06	2.60678e-05	DAPB2	KAH7571338.1 hypothetical protein JRO89_XS04G0025900 [Xanthoceras sorbifolium]	ko01100//Metabolic pathways;ko01110//Biosynthesis of secondary metabolites;ko01230//Biosynthesis of amino acids;ko00300//Lysine biosynthesis;ko00261//Monobactam biosynthesis	K00215;K00215;K00215;K00215;K00215
LITCHI012856	-1.42972	0.00568628	0.0221331	APC6	TXG66723.1 hypothetical protein EZV62_007998 [Acer yangbiense]	ko04120//Ubiquitin mediated proteolysis	K03353
LITCHI016611	-1.41913	6.45081e-12	8.63683e-11	EBF2	KAH7572411.1 hypothetical protein JRO89_XS04G0252600 [Xanthoceras sorbifolium]	ko04075//Plant hormone signal transduction;ko04016//MAPK signaling pathway - plant	K14515;K14515
LITCHI006953	-1.4162	3.30644e-05	0.00021097	CEQORH	TXG59363.1 hypothetical protein EZV62_013936 [Acer yangbiense]	ko01110//Biosynthesis of secondary metabolites;ko00592//alpha-Linolenic acid metabolism	K00224;K00224
LITCHI022975	-1.41252	0.000183765	0.00102799	UGE1	TXG50961.1 hypothetical protein EZV62_023485 [Acer yangbiense]	ko01100//Metabolic pathways;ko00520//Amino sugar and nucleotide sugar metabolism;ko00052//Galactose metabolism	K01784;K01784;K01784
LITCHI020508	-1.38952	1.70704e-10	2.03131e-09	ALDH2B7	XP_028079149.1 aldehyde dehydrogenase family 2 member B7, mitochondrial-like [Camellia sinensis]	ko01100//Metabolic pathways;ko01110//Biosynthesis of secondary metabolites;ko00010//Glycolysis / Gluconeogenesis;ko00620//Pyruvate metabolism;ko00380//Tryptophan metabolism;ko00561//Glycerolipid metabolism;ko00071//Fatty acid degradation;ko00280//Valine, leucine and isoleucine degradation;ko00330//Arginine and proline metabolism;ko00410//beta-Alanine metabolism;ko00053//Ascorbate and aldarate met…	K00128;K00128;K00128;K00128;K00128;K00128;K00128;K00128;K00128;K00128;K00128;K00128;K00128;K00128;K00128
LITCHI020907	-1.38921	4.67211e-05	0.000290862	ASK6	KAH7577065.1 hypothetical protein JRO89_XS01G0200100 [Xanthoceras sorbifolium]	ko04075//Plant hormone signal transduction	K14502
LITCHI017655	-1.37949	2.4848e-33	8.32191e-32	At4g29530	KAH7572162.1 hypothetical protein JRO89_XS04G0213600 [Xanthoceras sorbifolium]	ko01100//Metabolic pathways;ko00750//Vitamin B6 metabolism	K13248;K13248
LITCHI005744	-1.34857	1.12974e-05	7.7149e-05	At5g26710	KAH7570981.1 hypothetical protein JRO89_XS05G0233500 [Xanthoceras sorbifolium]	ko01100//Metabolic pathways;ko01110//Biosynthesis of secondary metabolites;ko00970//Aminoacyl-tRNA biosynthesis;ko00860//Porphyrin metabolism	K01885;K01885;K01885;K01885
LITCHI016994	-1.34003	1.65155e-59	9.30871e-58	EBF2	KAH7574128.1 hypothetical protein JRO89_XS03G0255500 [Xanthoceras sorbifolium]	ko04075//Plant hormone signal transduction;ko04016//MAPK signaling pathway - plant	K14515;K14515
LITCHI001573	-1.33812	2.31215e-06	1.76516e-05	TOGT1	KAH7567636.1 hypothetical protein JRO89_XS07G0109100 [Xanthoceras sorbifolium]	ko01110//Biosynthesis of secondary metabolites;ko00999//Biosynthesis of various plant secondary metabolites	K23260;K23260
LITCHI024789	-1.32994	0.00398975	0.0162666	NRPC1	TXG73952.1 hypothetical protein EZV62_002531 [Acer yangbiense]	ko03020//RNA polymerase	K03018
LITCHI004061	-1.32881	1.01586e-07	9.12381e-07	CDC48C	XP_031251919.1 cell division control protein 48 homolog C isoform X2 [Pistacia vera]	ko03008//Ribosome biogenesis in eukaryotes	K14571
LITCHI004063	-1.31054	7.33643e-25	1.90278e-23	CDC48C	XP_044497413.1 cell division control protein 48 homolog C-like [Mangifera indica]	ko03008//Ribosome biogenesis in eukaryotes	K14571
LITCHI013265	-1.26984	4.3407e-11	5.42799e-10	CNGC4	XP_031266715.1 cyclic nucleotide-gated ion channel 4 isoform X1 [Pistacia vera]	ko04626//Plant-pathogen interaction	K05391
LITCHI016518	-1.25948	4.38839e-06	3.21329e-05	RPN13	KAH7572482.1 hypothetical protein JRO89_XS04G0262800 [Xanthoceras sorbifolium]	ko03050//Proteasome	K06691
LITCHI030475	-1.25824	1.81149e-06	1.40194e-05	AHP4	XP_022724703.1 histidine-containing phosphotransfer protein 4-like [Durio zibethinus]	ko04075//Plant hormone signal transduction	K14490
LITCHI002636	-1.25783	0.0133712	0.0460842	FAB1A	TXG68186.1 hypothetical protein EZV62_003121 [Acer yangbiense]	ko01100//Metabolic pathways;ko04145//Phagosome;ko00562//Inositol phosphate metabolism;ko04070//Phosphatidylinositol signaling system	K00921;K00921;K00921;K00921
LITCHI025887	-1.25622	0.00176443	0.00794819	At3g24670	RVW80786.1 putative pectate lyase 15 [Vitis vinifera]	ko01100//Metabolic pathways;ko00040//Pentose and glucuronate interconversions	K01728;K01728
LITCHI012577	-1.25472	2.36184e-167	3.9266e-165	PARA	XP_044510140.1 probable glutathione S-transferase [Mangifera indica]	ko01100//Metabolic pathways;ko00480//Glutathione metabolism	K00799;K00799
LITCHI027319	-1.24897	0.00325137	0.0136399	PAI1	KAH7548381.1 hypothetical protein JRO89_XS14G0111700 [Xanthoceras sorbifolium]	ko01100//Metabolic pathways;ko01110//Biosynthesis of secondary metabolites;ko01230//Biosynthesis of amino acids;ko00400//Phenylalanine, tyrosine and tryptophan biosynthesis	K01817;K01817;K01817;K01817
LITCHI021098	-1.24362	9.25801e-102	8.66168e-100	GH3.10	TXG55217.1 hypothetical protein EZV62_020473 [Acer yangbiense]	ko04075//Plant hormone signal transduction	K14487
LITCHI030387	-1.24257	8.17105e-06	5.7064e-05	MIOX1	KAH7565358.1 hypothetical protein JRO89_XS09G0194400 [Xanthoceras sorbifolium]	ko01100//Metabolic pathways;ko00562//Inositol phosphate metabolism;ko00053//Ascorbate and aldarate metabolism	K00469;K00469;K00469
LITCHI030310	-1.23026	0.00198277	0.00880474	At3g62120	XP_006436124.1 proline--tRNA ligase, cytoplasmic [Citrus clementina]	ko00970//Aminoacyl-tRNA biosynthesis	K01881
LITCHI025896	-1.22962	0.011013	0.0390278	ADH1	KAF9678992.1 hypothetical protein SADUNF_Sadunf07G0093800 [Salix dunnii]	ko01100//Metabolic pathways;ko01110//Biosynthesis of secondary metabolites;ko00010//Glycolysis / Gluconeogenesis;ko00620//Pyruvate metabolism;ko00071//Fatty acid degradation;ko00350//Tyrosine metabolism;ko00592//alpha-Linolenic acid metabolism	K18857;K18857;K18857;K18857;K18857;K18857;K18857
LITCHI010258	-1.22815	2.11079e-63	1.24753e-61	AGPS1	KAH7567238.1 hypothetical protein JRO89_XS07G0036500 [Xanthoceras sorbifolium]	ko01100//Metabolic pathways;ko01110//Biosynthesis of secondary metabolites;ko00500//Starch and sucrose metabolism;ko00520//Amino sugar and nucleotide sugar metabolism	K00975;K00975;K00975;K00975
LITCHI020123	-1.2264	3.82832e-07	3.22761e-06	SAT5	KAH7572160.1 hypothetical protein JRO89_XS04G0213200 [Xanthoceras sorbifolium]	ko01100//Metabolic pathways;ko01110//Biosynthesis of secondary metabolites;ko01200//Carbon metabolism;ko01230//Biosynthesis of amino acids;ko00270//Cysteine and methionine metabolism;ko00920//Sulfur metabolism	K00640;K00640;K00640;K00640;K00640;K00640
LITCHI026587	-1.22388	8.05778e-06	5.63411e-05	STS1	TXG63276.1 hypothetical protein EZV62_010270 [Acer yangbiense]	ko01100//Metabolic pathways;ko00052//Galactose metabolism	K06611;K06611
LITCHI004453	-1.21845	3.21127e-12	4.40934e-11	CKX6	KAH7570619.1 hypothetical protein JRO89_XS05G0145500 [Xanthoceras sorbifolium]	ko01110//Biosynthesis of secondary metabolites;ko00908//Zeatin biosynthesis	K00279;K00279
LITCHI012600	-1.21804	8.34407e-27	2.35725e-25	GLY3	XP_021288050.1 persulfide dioxygenase ETHE1 homolog, mitochondrial [Herrania umbratica]	ko01100//Metabolic pathways;ko00920//Sulfur metabolism	K17725;K17725
LITCHI016794	-1.21091	1.15661e-14	1.86649e-13	IAA27	KAH7572280.1 hypothetical protein JRO89_XS04G0231400 [Xanthoceras sorbifolium]	ko04075//Plant hormone signal transduction	K14484
LITCHI016831	-1.21087	0.000123006	0.000711524	CNGC14	TXG62345.1 hypothetical protein EZV62_013708 [Acer yangbiense]	ko04626//Plant-pathogen interaction	K05391
LITCHI023503	-1.21032	0.00187534	0.00838244	AGD15	KAH7550637.1 hypothetical protein JRO89_XS13G0236300 [Xanthoceras sorbifolium]	ko04144//Endocytosis	K12486
LITCHI016431	-1.19579	4.07508e-06	3.00386e-05	PMA4	KAH7572556.1 hypothetical protein JRO89_XS04G0274500 [Xanthoceras sorbifolium]	ko01100//Metabolic pathways;ko00190//Oxidative phosphorylation	K01535;K01535
LITCHI020527	-1.19433	2.54294e-11	3.23594e-10	AO	KAH7577361.1 hypothetical protein JRO89_XS01G0240500 [Xanthoceras sorbifolium]	ko01100//Metabolic pathways;ko00250//Alanine, aspartate and glutamate metabolism;ko00760//Nicotinate and nicotinamide metabolism	K00278;K00278;K00278
LITCHI010018	-1.19398	0.0001302	0.000749387	NCER2	KAH7567060.1 hypothetical protein JRO89_XS07G0011600 [Xanthoceras sorbifolium]	ko01100//Metabolic pathways;ko00600//Sphingolipid metabolism	K12349;K12349
LITCHI003718	-1.18094	0.00225878	0.00986989	CYSD2	TXG65853.1 hypothetical protein EZV62_007128 [Acer yangbiense]	ko01100//Metabolic pathways;ko01110//Biosynthesis of secondary metabolites;ko01200//Carbon metabolism;ko01230//Biosynthesis of amino acids;ko00270//Cysteine and methionine metabolism;ko00920//Sulfur metabolism	K01738;K01738;K01738;K01738;K01738;K01738
LITCHI019994	-1.18029	4.42943e-07	3.70198e-06	RR9	TXG49096.1 hypothetical protein EZV62_024971 [Acer yangbiense]	ko04075//Plant hormone signal transduction	K14492
LITCHI030433	-1.17907	8.4584e-14	1.28596e-12	PAB6	XP_044497442.1 polyadenylate-binding protein 4-like [Mangifera indica]	ko03018//RNA degradation;ko03015//mRNA surveillance pathway	K13126;K13126
LITCHI002255	-1.17421	3.3366e-10	3.87271e-09	PIF3	KAH7571238.1 hypothetical protein JRO89_XS04G0004100 [Xanthoceras sorbifolium]	ko04075//Plant hormone signal transduction;ko04712//Circadian rhythm - plant	K12126;K12126
LITCHI010022	-1.16706	2.01546e-09	2.17033e-08	At5g42250	TXG51960.1 hypothetical protein EZV62_021129 [Acer yangbiense]	ko01100//Metabolic pathways;ko01110//Biosynthesis of secondary metabolites;ko01200//Carbon metabolism;ko00010//Glycolysis / Gluconeogenesis;ko00620//Pyruvate metabolism;ko00071//Fatty acid degradation;ko00350//Tyrosine metabolism	K00121;K00121;K00121;K00121;K00121;K00121;K00121
LITCHI003294	-1.16632	0.00336669	0.0140182	CS26	TXG66447.1 hypothetical protein EZV62_007722 [Acer yangbiense]	ko01100//Metabolic pathways;ko01230//Biosynthesis of amino acids;ko00270//Cysteine and methionine metabolism	K22846;K22846;K22846
LITCHI014022	-1.1655	0.000837688	0.00407283	At4g27190	KAH7544371.1 hypothetical protein JRO89_XS15G0156200 [Xanthoceras sorbifolium]	ko04626//Plant-pathogen interaction	K13459
LITCHI017731	-1.15983	1.75245e-13	2.59932e-12	At4g29120	TXG61472.1 hypothetical protein EZV62_012835 [Acer yangbiense]	ko01100//Metabolic pathways;ko00280//Valine, leucine and isoleucine degradation	K00020;K00020
LITCHI003952	-1.15875	1.25914e-12	1.77531e-11	AMI1	KAH7574543.1 hypothetical protein JRO89_XS03G0309600 [Xanthoceras sorbifolium]	ko01100//Metabolic pathways;ko00380//Tryptophan metabolism;ko00330//Arginine and proline metabolism;ko00360//Phenylalanine metabolism	K01426;K01426;K01426;K01426
LITCHI010030	-1.1543	3.95738e-65	2.43221e-63	AMY2	TXG51969.1 hypothetical protein EZV62_021138 [Acer yangbiense]	ko01100//Metabolic pathways;ko01110//Biosynthesis of secondary metabolites;ko00500//Starch and sucrose metabolism	K01176;K01176;K01176
LITCHI004257	-1.15267	1.13812e-05	7.76749e-05	Hgsnat	XP_031250451.1 heparan-alpha-glucosaminide N-acetyltransferase [Pistacia vera]	ko01100//Metabolic pathways;ko00531//Glycosaminoglycan degradation	K10532;K10532
LITCHI030697	-1.14815	0.000759512	0.00372013	RPS13	TXG69121.1 hypothetical protein EZV62_004056 [Acer yangbiense]	ko03010//Ribosome	K02952
LITCHI012787	-1.14312	1.41891e-13	2.12368e-12	KU70	KAH7543991.1 hypothetical protein JRO89_XS15G0078900 [Xanthoceras sorbifolium]	ko03450//Non-homologous end-joining	K10884
LITCHI011849	-1.14209	7.40431e-13	1.06145e-11	At3g02760	TXG53479.1 hypothetical protein EZV62_022648 [Acer yangbiense]	ko00970//Aminoacyl-tRNA biosynthesis	K01892
LITCHI013340	-1.14096	1.65014e-06	1.28438e-05	RPL24	KAH7544283.1 hypothetical protein JRO89_XS15G0141000 [Xanthoceras sorbifolium]	ko03010//Ribosome	K02895
LITCHI006273	-1.14019	0.00115061	0.00542864	DAO	TXG59216.1 hypothetical protein EZV62_013789 [Acer yangbiense]	ko00380//Tryptophan metabolism	K23947
LITCHI028510	-1.13885	0.00588208	0.0227801	MCM6	XP_044495392.1 DNA replication licensing factor MCM6 [Mangifera indica]	ko03030//DNA replication	K02542
LITCHI007175	-1.13335	2.36649e-220	5.15916e-218	SHM1	KAF4402145.1 hypothetical protein G4B88_017657 [Cannabis sativa]	ko01100//Metabolic pathways;ko01110//Biosynthesis of secondary metabolites;ko01200//Carbon metabolism;ko01230//Biosynthesis of amino acids;ko00630//Glyoxylate and dicarboxylate metabolism;ko00260//Glycine, serine and threonine metabolism;ko00460//Cyanoamino acid metabolism;ko00670//One carbon pool by folate	K00600;K00600;K00600;K00600;K00600;K00600;K00600;K00600
LITCHI031002	-1.13008	0.000798998	0.00389619	wrn	TXG46812.1 hypothetical protein EZV62_026106 [Acer yangbiense]	ko03018//RNA degradation	K03654
LITCHI025063	-1.11761	0.00193041	0.00860034	gluA	KAH7549929.1 hypothetical protein JRO89_XS13G0106600 [Xanthoceras sorbifolium]	ko01100//Metabolic pathways;ko01110//Biosynthesis of secondary metabolites;ko00500//Starch and sucrose metabolism;ko00999//Biosynthesis of various plant secondary metabolites;ko00460//Cyanoamino acid metabolism	K05349;K05349;K05349;K05349;K05349
LITCHI011043	-1.1132	3.82992e-30	1.19119e-28	BKI1	XP_022768794.1 BRI1 kinase inhibitor 1-like [Durio zibethinus]	ko04075//Plant hormone signal transduction	K14499
LITCHI015561	-1.1114	1.07107e-10	1.29997e-09	URH2	KAH7572713.1 hypothetical protein JRO89_XS03G0001700 [Xanthoceras sorbifolium]	ko01100//Metabolic pathways;ko00240//Pyrimidine metabolism;ko00760//Nicotinate and nicotinamide metabolism	K01240;K01240;K01240
LITCHI009800	-1.1106	0.00788769	0.029485	--	XP_044468307.1 nuclear-pore anchor isoform X1 [Mangifera indica]	ko03013//Nucleocytoplasmic transport	K09291
LITCHI019174	-1.11016	0.00413554	0.0167752	CPX	XP_022136479.1 oxygen-dependent coproporphyrinogen-III oxidase, chloroplastic [Momordica charantia]	ko01100//Metabolic pathways;ko01110//Biosynthesis of secondary metabolites;ko00860//Porphyrin metabolism	K00228;K00228;K00228
LITCHI012567	-1.1101	1.82393e-09	1.97143e-08	AERO1	KAH7543908.1 hypothetical protein JRO89_XS15G0058700 [Xanthoceras sorbifolium]	ko04141//Protein processing in endoplasmic reticulum	K10950
LITCHI028789	-1.10702	4.55884e-05	0.000284653	CUL4	XP_044461853.1 cullin-4-like [Mangifera indica]	ko04120//Ubiquitin mediated proteolysis;ko03420//Nucleotide excision repair	K10609;K10609
LITCHI026772	-1.09609	3.43319e-27	9.81901e-26	COMT1	TXG63125.1 hypothetical protein EZV62_010119 [Acer yangbiense]	ko01100//Metabolic pathways;ko01110//Biosynthesis of secondary metabolites;ko00940//Phenylpropanoid biosynthesis;ko00380//Tryptophan metabolism	K13066;K13066;K13066;K13066
LITCHI026684	-1.08759	0.00229156	0.00999541	ABCB11	KAH1216484.1 ABC transporter B family member 11 [Glycine max]	ko02010//ABC transporters	K05658
LITCHI030784	-1.08445	2.46303e-06	1.87292e-05	DDB_G0282005	TXG69227.1 hypothetical protein EZV62_004162 [Acer yangbiense]	ko00564//Glycerophospholipid metabolism	K06130
LITCHI024733	-1.08074	0.00454966	0.0182121	IVD	KAH7560995.1 hypothetical protein JRO89_XS10G0156000 [Xanthoceras sorbifolium]	ko01100//Metabolic pathways;ko00280//Valine, leucine and isoleucine degradation	K00253;K00253
LITCHI030294	-1.07714	0.00179063	0.00804897	At3g62120	XP_024044955.1 proline--tRNA ligase, cytoplasmic isoform X2 [Citrus clementina]	ko00970//Aminoacyl-tRNA biosynthesis	K01881
LITCHI009987	-1.07689	5.52885e-06	3.97654e-05	PIGL	KAH7567030.1 hypothetical protein JRO89_XS07G0008600 [Xanthoceras sorbifolium]	ko01100//Metabolic pathways;ko00563//Glycosylphosphatidylinositol (GPI)-anchor biosynthesis	K03434;K03434
LITCHI004927	-1.05265	0.00333606	0.0139231	MENB	KAH7570299.1 hypothetical protein JRO89_XS05G0083000 [Xanthoceras sorbifolium]	ko01100//Metabolic pathways;ko01110//Biosynthesis of secondary metabolites;ko00130//Ubiquinone and other terpenoid-quinone biosynthesis	K01661;K01661;K01661
LITCHI004930	-1.04368	0.00012695	0.00073269	GOLS1	KAH7570296.1 hypothetical protein JRO89_XS05G0082700 [Xanthoceras sorbifolium]	ko01100//Metabolic pathways;ko00052//Galactose metabolism	K18819;K18819
LITCHI026141	-1.04105	3.18757e-41	1.28779e-39	DJ1E	TXG63741.1 hypothetical protein EZV62_010735 [Acer yangbiense]	ko01100//Metabolic pathways;ko00620//Pyruvate metabolism	K18881;K18881
LITCHI010659	-1.04063	6.1697e-10	6.9583e-09	At5g10920	KAH7567660.1 hypothetical protein JRO89_XS07G0115700 [Xanthoceras sorbifolium]	ko01100//Metabolic pathways;ko01110//Biosynthesis of secondary metabolites;ko01230//Biosynthesis of amino acids;ko00250//Alanine, aspartate and glutamate metabolism;ko00220//Arginine biosynthesis	K01755;K01755;K01755;K01755;K01755
LITCHI022938	-1.03931	0.0139002	0.0476305	PLDGAMMA1	ADY75749.1 phospholipase D beta [Litchi chinensis]	ko01100//Metabolic pathways;ko01110//Biosynthesis of secondary metabolites;ko04144//Endocytosis;ko00564//Glycerophospholipid metabolism;ko00565//Ether lipid metabolism	K01115;K01115;K01115;K01115;K01115
LITCHI008159	-1.03915	3.75365e-05	0.000237197	DPB2	XP_044465782.1 DNA polymerase epsilon subunit B [Mangifera indica]	ko03420//Nucleotide excision repair;ko03030//DNA replication;ko03410//Base excision repair	K02325;K02325;K02325
LITCHI001397	-1.03484	1.86402e-12	2.6059e-11	At4g33760	KAH7575449.1 hypothetical protein JRO89_XS02G0114700 [Xanthoceras sorbifolium]	ko00970//Aminoacyl-tRNA biosynthesis	K01876
LITCHI022284	-1.03242	1.37451e-06	1.08039e-05	ARR5	TXG50345.1 hypothetical protein EZV62_022869 [Acer yangbiense]	ko04075//Plant hormone signal transduction	K14492
LITCHI014769	-1.03193	2.42991e-06	1.84956e-05	psaD	XP_031272111.1 photosystem I reaction center subunit II, chloroplastic-like [Pistacia vera]	ko01100//Metabolic pathways;ko00195//Photosynthesis	K02692;K02692
LITCHI018181	-1.0307	1.08508e-25	2.92251e-24	AMPD	TXG58829.1 hypothetical protein EZV62_016658 [Acer yangbiense]	ko01100//Metabolic pathways;ko01110//Biosynthesis of secondary metabolites;ko00230//Purine metabolism	K01490;K01490;K01490
LITCHI022442	-1.02425	1.19205e-08	1.19458e-07	CDC48	XP_044485219.1 cell division cycle protein 48 homolog [Mangifera indica]	ko04141//Protein processing in endoplasmic reticulum	K13525
LITCHI022888	-1.02373	1.38773e-10	1.66853e-09	MENB	KAH7570299.1 hypothetical protein JRO89_XS05G0083000 [Xanthoceras sorbifolium]	ko01100//Metabolic pathways;ko01110//Biosynthesis of secondary metabolites;ko00130//Ubiquinone and other terpenoid-quinone biosynthesis	K01661;K01661;K01661
LITCHI001517	-1.02074	0.000128262	0.000739707	UGT84A13	TXG64209.1 hypothetical protein EZV62_011203 [Acer yangbiense]	ko00999//Biosynthesis of various plant secondary metabolites	K23279
LITCHI004060	-1.01473	0.000120005	0.000695558	CDC48C	XP_044497413.1 cell division control protein 48 homolog C-like [Mangifera indica]	ko03008//Ribosome biogenesis in eukaryotes	K14571
LITCHI020470	-1.01449	1.24452e-29	3.81935e-28	ABCB2	KAH7576506.1 hypothetical protein JRO89_XS01G0088900 [Xanthoceras sorbifolium]	ko02010//ABC transporters	K05658
LITCHI003948	-1.01018	4.64677e-23	1.12678e-21	AMI1	KAH7574543.1 hypothetical protein JRO89_XS03G0309600 [Xanthoceras sorbifolium]	ko01100//Metabolic pathways;ko00380//Tryptophan metabolism;ko00330//Arginine and proline metabolism;ko00360//Phenylalanine metabolism	K01426;K01426;K01426;K01426
LITCHI019117	-1.00599	7.90935e-06	5.54038e-05	NUDT23	KAH7554274.1 hypothetical protein JRO89_XS12G0151500 [Xanthoceras sorbifolium]	ko01100//Metabolic pathways;ko00230//Purine metabolism;ko00740//Riboflavin metabolism	K18453;K18453;K18453
LITCHI010717	-1.00085	0.01315	0.0454575	--	KAH7567619.1 hypothetical protein JRO89_XS07G0105300 [Xanthoceras sorbifolium]	ko01100//Metabolic pathways;ko01110//Biosynthesis of secondary metabolites;ko01200//Carbon metabolism;ko01230//Biosynthesis of amino acids;ko00630//Glyoxylate and dicarboxylate metabolism;ko00260//Glycine, serine and threonine metabolism;ko00460//Cyanoamino acid metabolism;ko00670//One carbon pool by folate	K00600;K00600;K00600;K00600;K00600;K00600;K00600;K00600
LITCHI008794	-1.00008	3.23767e-05	0.000207083	ZOX1	KAH7557250.1 hypothetical protein JRO89_XS11G0086600 [Xanthoceras sorbifolium]	ko01110//Biosynthesis of secondary metabolites;ko00908//Zeatin biosynthesis	K13495;K13495
LITCHI023330	1.00261	7.90558e-177	1.40531e-174	UAM3	PON83008.1 Reversibly glycosylated polypeptide family [Trema orientale]	ko01100//Metabolic pathways;ko00520//Amino sugar and nucleotide sugar metabolism	K13379;K13379
LITCHI021682	1.00839	0.00181431	0.00814587	RBOHD	KAH7548473.1 hypothetical protein JRO89_XS14G0139900 [Xanthoceras sorbifolium]	ko04626//Plant-pathogen interaction;ko04016//MAPK signaling pathway - plant	K13447;K13447
LITCHI008096	1.01367	3.39257e-185	6.37389e-183	HSP15.7	XP_007032121.2 PREDICTED: 15.7 kDa heat shock protein, peroxisomal [Theobroma cacao]	ko04141//Protein processing in endoplasmic reticulum	K13993
LITCHI029350	1.01462	1.56411e-07	1.37695e-06	TPS7	TXG47244.1 hypothetical protein EZV62_026538 [Acer yangbiense]	ko01110//Biosynthesis of secondary metabolites;ko00909//Sesquiterpenoid and triterpenoid biosynthesis	K14173;K14173
LITCHI023007	1.02052	3.65448e-187	6.97945e-185	MKK9	TXG50933.1 hypothetical protein EZV62_023457 [Acer yangbiense]	ko04016//MAPK signaling pathway - plant	K20604
LITCHI018535	1.02468	2.65338e-274	7.21375e-272	APX2	ABB46514.2 putative ascorbate peroxidase [Litchi chinensis]	ko01100//Metabolic pathways;ko00480//Glutathione metabolism;ko00053//Ascorbate and aldarate metabolism	K00434;K00434;K00434
LITCHI018272	1.03594	4.42484e-20	9.44169e-19	At3g54130	KAH7553796.1 hypothetical protein JRO89_XS12G0057900 [Xanthoceras sorbifolium]	ko04141//Protein processing in endoplasmic reticulum	K11863
LITCHI012983	1.0379	0.00295101	0.0125128	IPT9	KAH7544052.1 hypothetical protein JRO89_XS15G0095500 [Xanthoceras sorbifolium]	ko01100//Metabolic pathways;ko01110//Biosynthesis of secondary metabolites;ko00908//Zeatin biosynthesis	K00791;K00791;K00791
LITCHI019519	1.04221	5.16826e-99	4.73942e-97	CML46	TXG57567.1 hypothetical protein EZV62_015396 [Acer yangbiense]	ko04626//Plant-pathogen interaction;ko04016//MAPK signaling pathway - plant;ko04070//Phosphatidylinositol signaling system	K02183;K02183;K02183
LITCHI006702	1.04279	1.15805e-21	2.66018e-20	RNF185	KAH7566463.1 hypothetical protein JRO89_XS08G0168200 [Xanthoceras sorbifolium]	ko04141//Protein processing in endoplasmic reticulum	K10666
LITCHI021085	1.04652	0.00325196	0.0136399	OMT1	GAY46591.1 hypothetical protein CUMW_098250 [Citrus unshiu]	ko01100//Metabolic pathways;ko01110//Biosynthesis of secondary metabolites;ko00380//Tryptophan metabolism	K22588;K22588;K22588
LITCHI015142	1.05934	0	0	CPN60-2	TXG72494.1 hypothetical protein EZV62_001073 [Acer yangbiense]	ko03018//RNA degradation	K04077
LITCHI029238	1.06231	0.0125961	0.0437586	At4g19900	KAH7568948.1 hypothetical protein JRO89_XS06G0078300 [Xanthoceras sorbifolium]	ko01100//Metabolic pathways;ko00603//Glycosphingolipid biosynthesis - globo and isoglobo series;ko00601//Glycosphingolipid biosynthesis - lacto and neolacto series	K01988;K01988;K01988
LITCHI008196	1.06607	8.19271e-156	1.26217e-153	CML18	XP_021296616.1 probable calcium-binding protein CML23 [Herrania umbratica]	ko04626//Plant-pathogen interaction	K13448
LITCHI014243	1.10426	8.59261e-13	1.22572e-11	RPL3B	TXG71499.1 hypothetical protein EZV62_000078 [Acer yangbiense]	ko03010//Ribosome	K02906
LITCHI018367	1.10595	0	0	FES1	TXG58642.1 hypothetical protein EZV62_016471 [Acer yangbiense]	ko04141//Protein processing in endoplasmic reticulum	K09562
LITCHI026532	1.10645	1.98452e-203	4.16913e-201	ERDJ3B	XP_031273946.1 dnaJ protein ERDJ3B-like [Pistacia vera]	ko04141//Protein processing in endoplasmic reticulum	K09517
LITCHI016359	1.12713	4.21107e-16	7.31132e-15	XTH23	KAH7516876.1 hypothetical protein JRO89_XSUnG0157500 [Xanthoceras sorbifolium]	ko04075//Plant hormone signal transduction	K14504
LITCHI006312	1.13435	0.00035312	0.00186094	IRE1A	KAH7566148.1 hypothetical protein JRO89_XS08G0104900 [Xanthoceras sorbifolium]	ko04141//Protein processing in endoplasmic reticulum	K08852
LITCHI020226	1.14109	0	0	CNX1	KAH7578489.1 hypothetical protein JRO89_XS01G0388000 [Xanthoceras sorbifolium]	ko04141//Protein processing in endoplasmic reticulum;ko04145//Phagosome	K08054;K08054
LITCHI008559	1.14242	1.369e-81	1.04067e-79	CYP98A2	KAH7556830.1 hypothetical protein JRO89_XS11G0000900 [Xanthoceras sorbifolium]	ko01100//Metabolic pathways;ko01110//Biosynthesis of secondary metabolites;ko00940//Phenylpropanoid biosynthesis;ko00941//Flavonoid biosynthesis;ko00945//Stilbenoid, diarylheptanoid and gingerol biosynthesis	K09754;K09754;K09754;K09754;K09754
LITCHI022998	1.14383	0	0	HSP18.5-C	KAG4999493.1 hypothetical protein JHK87_020565 [Glycine soja]	ko04141//Protein processing in endoplasmic reticulum	K13993
LITCHI027551	1.14617	2.12513e-05	0.000139516	ARR17	KAH7548220.1 hypothetical protein JRO89_XS14G0084900 [Xanthoceras sorbifolium]	ko04075//Plant hormone signal transduction	K14492
LITCHI014345	1.14916	1.75889e-277	4.95685e-275	CP1	KAH7573455.1 hypothetical protein JRO89_XS03G0152100 [Xanthoceras sorbifolium]	ko04626//Plant-pathogen interaction;ko04016//MAPK signaling pathway - plant;ko04070//Phosphatidylinositol signaling system	K02183;K02183;K02183
LITCHI006437	1.16783	0.000217428	0.0011966	APX3	GAY53777.1 hypothetical protein CUMW_151640 [Citrus unshiu]	ko01100//Metabolic pathways;ko00480//Glutathione metabolism;ko00053//Ascorbate and aldarate metabolism	K00434;K00434;K00434
LITCHI001098	1.17062	7.62513e-81	5.70256e-79	HSP22.0	KAH7576056.1 hypothetical protein JRO89_XS02G0282900 [Xanthoceras sorbifolium]	ko04141//Protein processing in endoplasmic reticulum	K13993
LITCHI029603	1.18623	1.37978e-09	1.50687e-08	--	KAF3451741.1 hypothetical protein FNV43_RR07837 [Rhamnella rubrinervis]	ko04141//Protein processing in endoplasmic reticulum	K14009
LITCHI029913	1.18675	5.33329e-176	9.3369e-174	HSP17.4B	KAH7565673.1 hypothetical protein JRO89_XS09G0243000 [Xanthoceras sorbifolium]	ko04141//Protein processing in endoplasmic reticulum	K13993
MSTRG.14546	1.19547	0.0002334	0.0012754	VIT_19s0014g04930	(-)-germacrene D synthase-like [Citrus clementina]	ko00909//Sesquiterpenoid and triterpenoid biosynthesis	K15803
LITCHI010108	1.2132	0	0	HSP90	TXG52042.1 hypothetical protein EZV62_021211 [Acer yangbiense]	ko04626//Plant-pathogen interaction;ko04141//Protein processing in endoplasmic reticulum	K09487;K09487
LITCHI024478	1.21972	1.24935e-06	9.88061e-06	FAR3	KDO58051.1 hypothetical protein CISIN_1g037479mg [Citrus sinensis]	ko04146//Peroxisome;ko00073//Cutin, suberine and wax biosynthesis	K13356;K13356
LITCHI026158	1.22621	1.02197e-11	1.34953e-10	CML9	KAH7577599.1 hypothetical protein JRO89_XS01G0272900 [Xanthoceras sorbifolium]	ko04626//Plant-pathogen interaction;ko04016//MAPK signaling pathway - plant;ko04070//Phosphatidylinositol signaling system	K02183;K02183;K02183
LITCHI021748	1.22805	1.05432e-92	9.05736e-91	DIS1	KAH7548538.1 hypothetical protein JRO89_XS14G0158800 [Xanthoceras sorbifolium]	ko04120//Ubiquitin mediated proteolysis	K04506
LITCHI022248	1.22889	3.18937e-42	1.32084e-40	5FCL	BBH03880.1 5-formyltetrahydrofolate cycloligase [Prunus dulcis]	ko01100//Metabolic pathways;ko00670//One carbon pool by folate	K01934;K01934
LITCHI015153	1.23275	5.1276e-113	5.41067e-111	HSP26-A	KAG8499802.1 hypothetical protein CXB51_006180 [Gossypium anomalum]	ko01100//Metabolic pathways;ko00480//Glutathione metabolism	K00799;K00799
LITCHI015498	1.2409	0.00896396	0.0327784	Cht4	KAH7572861.1 hypothetical protein JRO89_XS03G0026000 [Xanthoceras sorbifolium]	ko01100//Metabolic pathways;ko00520//Amino sugar and nucleotide sugar metabolism	K01183;K01183
LITCHI007653	1.24251	9.26098e-08	8.35332e-07	CAD9	TXG60507.1 hypothetical protein EZV62_015080 [Acer yangbiense]	ko01100//Metabolic pathways;ko01110//Biosynthesis of secondary metabolites;ko00940//Phenylpropanoid biosynthesis	K00083;K00083;K00083
LITCHI030862	1.24329	1.52248e-11	1.98438e-10	HSP26.5	KAH7565043.1 hypothetical protein JRO89_XS09G0118700 [Xanthoceras sorbifolium]	ko04141//Protein processing in endoplasmic reticulum	K13993
LITCHI022294	1.25079	3.54918e-44	1.53019e-42	NAGLU	TXG50337.1 hypothetical protein EZV62_022861 [Acer yangbiense]	ko01100//Metabolic pathways;ko00531//Glycosaminoglycan degradation	K01205;K01205
LITCHI020425	1.25544	0	0	MYC2	TXG54302.1 hypothetical protein EZV62_019558 [Acer yangbiense]	ko04075//Plant hormone signal transduction;ko04016//MAPK signaling pathway - plant	K13422;K13422
LITCHI015505	1.26974	0.000157112	0.00089192	EP3	ACZ52964.1 chitinase [Dimocarpus longan]	ko01100//Metabolic pathways;ko00520//Amino sugar and nucleotide sugar metabolism	K01183;K01183
LITCHI013215	1.2901	0.00146696	0.00674091	At4g27190	XP_031266681.1 probable disease resistance protein At1g61300 [Pistacia vera]	ko04626//Plant-pathogen interaction	K13459
LITCHI021185	1.29502	2.01649e-128	2.3897e-126	ISPS	KAH7576810.1 hypothetical protein JRO89_XS01G0155500 [Xanthoceras sorbifolium]	ko01110//Biosynthesis of secondary metabolites;ko00900//Terpenoid backbone biosynthesis	K12742;K12742
LITCHI004134	1.29753	0	0	CRT1	XP_031281702.1 calreticulin [Pistacia vera]	ko04141//Protein processing in endoplasmic reticulum;ko04145//Phagosome	K08057;K08057
LITCHI027866	1.3037	0.000460001	0.00235911	VHA-G1	KAH7547909.1 hypothetical protein JRO89_XS14G0036600 [Xanthoceras sorbifolium]	ko01100//Metabolic pathways;ko00190//Oxidative phosphorylation;ko04145//Phagosome	K02152;K02152;K02152
LITCHI005980	1.30644	1.2182e-33	4.10969e-32	GAD4	TXG57027.1 hypothetical protein EZV62_018340 [Acer yangbiense]	ko01100//Metabolic pathways;ko01110//Biosynthesis of secondary metabolites;ko00410//beta-Alanine metabolism;ko00250//Alanine, aspartate and glutamate metabolism;ko00650//Butanoate metabolism;ko00430//Taurine and hypotaurine metabolism	K01580;K01580;K01580;K01580;K01580;K01580
LITCHI023981	1.32633	1.81851e-19	3.75886e-18	HMA4	KAH7560562.1 hypothetical protein JRO89_XS10G0044200 [Xanthoceras sorbifolium]	ko04016//MAPK signaling pathway - plant	K17686
LITCHI009591	1.32942	9.19476e-58	4.99957e-56	--	TXG68261.1 hypothetical protein EZV62_003196 [Acer yangbiense]	ko04626//Plant-pathogen interaction	K05391
LITCHI020722	1.33573	1.8106e-17	3.38648e-16	--	KAH7577212.1 hypothetical protein JRO89_XS01G0222000 [Xanthoceras sorbifolium]	ko04626//Plant-pathogen interaction	K13448
LITCHI029987	1.33643	0.00309313	0.0130579	CML25	XP_038721629.1 probable calcium-binding protein CML25 [Tripterygium wilfordii]	ko04626//Plant-pathogen interaction	K13448
MSTRG.15191	1.34938	1.01925e-121	1.16029e-119	VIT_19s0014g04930	germacrene D synthase 2 [Zanthoxylum ailanthoides]	ko00909//Sesquiterpenoid and triterpenoid biosynthesis	K15803
LITCHI013871	1.35994	0.00317437	0.0133497	--	EEF31179.1 Protein C6orf55, putative [Ricinus communis]	ko04144//Endocytosis	K12199
LITCHI009838	1.36252	0	0	CML37	KAH7566961.1 hypothetical protein JRO89_XS07G0001000 [Xanthoceras sorbifolium]	ko04626//Plant-pathogen interaction	K13448
LITCHI014228	1.36346	2.32112e-90	1.92946e-88	DGAT3	TXG71514.1 hypothetical protein EZV62_000093 [Acer yangbiense]	ko01100//Metabolic pathways;ko00561//Glycerolipid metabolism	K22849;K22849
LITCHI016891	1.37252	7.60326e-08	6.92838e-07	CM2	KAH7574054.1 hypothetical protein JRO89_XS03G0245200 [Xanthoceras sorbifolium]	ko01100//Metabolic pathways;ko01110//Biosynthesis of secondary metabolites;ko01230//Biosynthesis of amino acids;ko00400//Phenylalanine, tyrosine and tryptophan biosynthesis	K01850;K01850;K01850;K01850
LITCHI024418	1.38509	0.00315667	0.0132898	CCS	KAH7561262.1 hypothetical protein JRO89_XS10G0202700 [Xanthoceras sorbifolium]	ko01110//Biosynthesis of secondary metabolites;ko00906//Carotenoid biosynthesis	K14593;K14593
LITCHI002110	1.38761	2.07241e-07	1.80111e-06	CHI2	TXG64987.1 hypothetical protein EZV62_011981 [Acer yangbiense]	ko01100//Metabolic pathways;ko04016//MAPK signaling pathway - plant;ko00520//Amino sugar and nucleotide sugar metabolism	K20547;K20547;K20547
LITCHI000693	1.40001	2.16227e-13	3.19284e-12	Tm-2nv	TXG67842.1 hypothetical protein EZV62_009117 [Acer yangbiense]	ko04626//Plant-pathogen interaction	K13457
LITCHI021184	1.40356	3.94555e-114	4.26064e-112	ISPS	TXG55305.1 hypothetical protein EZV62_020561 [Acer yangbiense]	ko01110//Biosynthesis of secondary metabolites;ko00900//Terpenoid backbone biosynthesis	K12742;K12742
LITCHI009626	1.40382	8.11291e-31	2.57176e-29	PP2C51	KAH7557781.1 hypothetical protein JRO89_XS11G0219600 [Xanthoceras sorbifolium]	ko04075//Plant hormone signal transduction;ko04016//MAPK signaling pathway - plant	K14497;K14497
LITCHI018341	1.41787	1.44645e-33	4.87261e-32	AKR4C9	XP_031256987.1 NADPH-dependent aldo-keto reductase, chloroplastic-like isoform X1 [Pistacia vera]	ko01100//Metabolic pathways;ko01110//Biosynthesis of secondary metabolites;ko00010//Glycolysis / Gluconeogenesis;ko00620//Pyruvate metabolism;ko00040//Pentose and glucuronate interconversions;ko00561//Glycerolipid metabolism;ko00053//Ascorbate and aldarate metabolism	K00002;K00002;K00002;K00002;K00002;K00002;K00002
LITCHI011314	1.42593	1.92628e-12	2.69132e-11	SGRL	KAH7567965.1 hypothetical protein JRO89_XS07G0201300 [Xanthoceras sorbifolium]	ko01110//Biosynthesis of secondary metabolites;ko00860//Porphyrin metabolism	K22013;K22013
LITCHI030056	1.44549	7.34738e-05	0.000441244	CYP90D1	XP_031248375.1 3-epi-6-deoxocathasterone 23-monooxygenase CYP90D1 [Pistacia vera]	ko01100//Metabolic pathways;ko01110//Biosynthesis of secondary metabolites;ko00905//Brassinosteroid biosynthesis	K12638;K12638;K12638
LITCHI013518	1.45117	0	0	HSP70	KAF3450992.1 hypothetical protein FNV43_RR07081 [Rhamnella rubrinervis]	ko04141//Protein processing in endoplasmic reticulum;ko04144//Endocytosis;ko03040//Spliceosome	K03283;K03283;K03283
LITCHI016358	1.46216	5.58799e-08	5.18189e-07	XTH25	KAH1201321.1 Xyloglucan endotransglucosylase/hydrolase protein 22 [Glycine max]	ko04075//Plant hormone signal transduction	K14504
LITCHI026586	1.46658	0.000456082	0.00234005	STS1	KAH7578232.1 hypothetical protein JRO89_XS01G0357000 [Xanthoceras sorbifolium]	ko01100//Metabolic pathways;ko00052//Galactose metabolism	K06611;K06611
LITCHI010462	1.46725	1.66425e-06	1.29492e-05	TPPD	TXG52833.1 hypothetical protein EZV62_022002 [Acer yangbiense]	ko01100//Metabolic pathways;ko01110//Biosynthesis of secondary metabolites;ko00500//Starch and sucrose metabolism	K01087;K01087;K01087
LITCHI003330	1.47326	8.39657e-206	1.78015e-203	At3g03980	TXG66300.1 hypothetical protein EZV62_007575 [Acer yangbiense]	ko01100//Metabolic pathways;ko01110//Biosynthesis of secondary metabolites;ko01212//Fatty acid metabolism;ko00061//Fatty acid biosynthesis;ko00780//Biotin metabolism	K00059;K00059;K00059;K00059;K00059
LITCHI018082	1.48545	7.02974e-199	1.46352e-196	WRKY24	AEO31478.2 WRKY transcription factor 17 [Dimocarpus longan]	ko04626//Plant-pathogen interaction;ko04016//MAPK signaling pathway - plant	K13424;K13424
LITCHI012388	1.48914	0	0	BIP4	KAH7543815.1 hypothetical protein JRO89_XS15G0024300 [Xanthoceras sorbifolium]	ko04141//Protein processing in endoplasmic reticulum;ko03060//Protein export	K09490;K09490
LITCHI028803	1.49195	6.92314e-05	0.000417611	GA2OX1	QJD20742.1 gibberellin 2-oxidase [Litchi chinensis]	ko01110//Biosynthesis of secondary metabolites;ko00904//Diterpenoid biosynthesis	K04125;K04125
LITCHI021318	1.49537	3.07975e-14	4.8382e-13	MAPKKK18	TXG55388.1 hypothetical protein EZV62_020644 [Acer yangbiense]	ko04016//MAPK signaling pathway - plant	K20716
LITCHI030346	1.49551	1.41367e-49	6.69438e-48	TIFY10B	KAH7565624.1 hypothetical protein JRO89_XS09G0236200 [Xanthoceras sorbifolium]	ko04075//Plant hormone signal transduction	K13464
LITCHI003124	1.49865	0.00329048	0.0137629	HSP18.0	XP_006437367.1 17.1 kDa class II heat shock protein [Citrus clementina]	ko04141//Protein processing in endoplasmic reticulum	K13993
LITCHI016732	1.57053	0	0	MSH7	KAH7572303.1 hypothetical protein JRO89_XS04G0236100 [Xanthoceras sorbifolium]	ko03430//Mismatch repair	K08737
LITCHI019712	1.61082	0.00176541	0.0079497	PIK6-NP	TXG54216.1 hypothetical protein EZV62_019472 [Acer yangbiense]	ko04626//Plant-pathogen interaction	K13457
LITCHI026584	1.61466	9.84533e-128	1.16079e-125	STS1	KAH7578232.1 hypothetical protein JRO89_XS01G0357000 [Xanthoceras sorbifolium]	ko01100//Metabolic pathways;ko00052//Galactose metabolism	K06611;K06611
LITCHI016360	1.64956	0.012596	0.0437586	XTH23	KAH7569367.1 hypothetical protein JRO89_XS06G0151500 [Xanthoceras sorbifolium]	ko04075//Plant hormone signal transduction	K14504
LITCHI002384	1.6524	2.278e-25	6.03696e-24	MTACP2	TXG48839.1 hypothetical protein EZV62_024714 [Acer yangbiense]	ko01100//Metabolic pathways;ko00190//Oxidative phosphorylation	K03955;K03955
LITCHI024649	1.65858	5.72513e-59	3.188e-57	PAL	KAH7561060.1 hypothetical protein JRO89_XS10G0165900 [Xanthoceras sorbifolium]	ko01100//Metabolic pathways;ko01110//Biosynthesis of secondary metabolites;ko00940//Phenylpropanoid biosynthesis;ko00360//Phenylalanine metabolism	K10775;K10775;K10775;K10775
LITCHI013212	1.67118	0.0021104	0.00930711	At4g27190	XP_031266681.1 probable disease resistance protein At1g61300 [Pistacia vera]	ko04626//Plant-pathogen interaction	K13459
LITCHI029983	1.69032	0.00223459	0.00978016	CHMP1B	KDP40812.1 hypothetical protein JCGZ_24811 [Jatropha curcas]	ko04144//Endocytosis	K12197
LITCHI017499	1.69167	0	0	TIFY10B	KAH7574533.1 hypothetical protein JRO89_XS03G0308200 [Xanthoceras sorbifolium]	ko04075//Plant hormone signal transduction	K13464
LITCHI001569	1.71915	0.000441734	0.00227401	TOGT1	XP_002518722.3 uncharacterized protein LOC8288161 [Ricinus communis]	ko01110//Biosynthesis of secondary metabolites;ko00908//Zeatin biosynthesis	K13496;K13496
LITCHI023051	1.72702	0	0	HSP18.5-C	KAH7549965.1 hypothetical protein JRO89_XS13G0111500 [Xanthoceras sorbifolium]	ko04141//Protein processing in endoplasmic reticulum	K13993
LITCHI027013	1.73182	0.000926951	0.00446641	VHA-e1	KAF7815902.1 V-type proton ATPase subunit e1 [Senna tora]	ko01100//Metabolic pathways;ko00190//Oxidative phosphorylation;ko04145//Phagosome	K02153;K02153;K02153
LITCHI011778	1.76234	5.18934e-258	1.31781e-255	CYTC-2	KAH7568332.1 hypothetical protein JRO89_XS07G0277300 [Xanthoceras sorbifolium]	ko01100//Metabolic pathways;ko00190//Oxidative phosphorylation	K08738;K08738
LITCHI014295	1.77915	9.57417e-38	3.56854e-36	GA2OX2	KAH7573425.1 hypothetical protein JRO89_XS03G0146800 [Xanthoceras sorbifolium]	ko01110//Biosynthesis of secondary metabolites;ko00904//Diterpenoid biosynthesis	K04125;K04125
LITCHI004169	1.82182	1.22814e-64	7.44911e-63	GOLS2	KAH7574615.1 hypothetical protein JRO89_XS03G0321700 [Xanthoceras sorbifolium]	ko01100//Metabolic pathways;ko00052//Galactose metabolism	K18819;K18819
LITCHI015148	1.82279	2.59062e-178	4.67709e-176	HSP26-A	GAY42316.1 hypothetical protein CUMW_065880 [Citrus unshiu]	ko01100//Metabolic pathways;ko00480//Glutathione metabolism	K00799;K00799
LITCHI022639	1.82835	1.12253e-128	1.35815e-126	BAM3	KAH7549712.1 hypothetical protein JRO89_XS13G0070300 [Xanthoceras sorbifolium]	ko01100//Metabolic pathways;ko01110//Biosynthesis of secondary metabolites;ko00500//Starch and sucrose metabolism	K01177;K01177;K01177
LITCHI017345	1.82891	0.00956749	0.0346218	HSP17.9	KAH7574413.1 hypothetical protein JRO89_XS03G0293200 [Xanthoceras sorbifolium]	ko04141//Protein processing in endoplasmic reticulum	K13993
LITCHI008763	1.84746	0.000168566	0.000950559	ACA4	KAE8098735.1 hypothetical protein FH972_016776 [Carpinus fangiana]	ko01100//Metabolic pathways;ko00910//Nitrogen metabolism	K01674;K01674
LITCHI014123	1.8587	4.38067e-13	6.39501e-12	ACO2	GAY46438.1 hypothetical protein CUMW_097070 [Citrus unshiu]	ko01100//Metabolic pathways;ko01110//Biosynthesis of secondary metabolites;ko01200//Carbon metabolism;ko01230//Biosynthesis of amino acids;ko00630//Glyoxylate and dicarboxylate metabolism;ko01210//2-Oxocarboxylic acid metabolism;ko00020//Citrate cycle (TCA cycle)	K01681;K01681;K01681;K01681;K01681;K01681;K01681
LITCHI018672	1.8994	3.62641e-07	3.07195e-06	ACA7	XP_031278845.1 alpha carbonic anhydrase 7-like [Pistacia vera]	ko01100//Metabolic pathways;ko00910//Nitrogen metabolism	K01674;K01674
LITCHI004576	1.90775	3.13539e-21	7.08267e-20	TIFY9	KAH7570556.1 hypothetical protein JRO89_XS05G0133500 [Xanthoceras sorbifolium]	ko04075//Plant hormone signal transduction	K13464
LITCHI001978	1.91395	3.85602e-10	4.45321e-09	At4g34880	TXG64816.1 hypothetical protein EZV62_011810 [Acer yangbiense]	ko01100//Metabolic pathways;ko00380//Tryptophan metabolism;ko00330//Arginine and proline metabolism;ko00360//Phenylalanine metabolism	K01426;K01426;K01426;K01426
LITCHI012572	1.91982	0	0	PARC	KAH7543922.1 hypothetical protein JRO89_XS15G0062000 [Xanthoceras sorbifolium]	ko01100//Metabolic pathways;ko00480//Glutathione metabolism	K00799;K00799
LITCHI004173	1.92841	2.10463e-86	1.6771e-84	GOLS2	KAH7574615.1 hypothetical protein JRO89_XS03G0321700 [Xanthoceras sorbifolium]	ko01100//Metabolic pathways;ko00052//Galactose metabolism	K18819;K18819
LITCHI014736	1.93091	0.00142852	0.00658914	AGPS3	KAG5101237.1 hypothetical protein JHK84_046206 [Glycine max]	ko01100//Metabolic pathways;ko01110//Biosynthesis of secondary metabolites;ko00500//Starch and sucrose metabolism;ko00520//Amino sugar and nucleotide sugar metabolism	K00975;K00975;K00975;K00975
LITCHI022252	1.94215	0.00287398	0.0122219	5FCL	TXG50379.1 hypothetical protein EZV62_022903 [Acer yangbiense]	ko01100//Metabolic pathways;ko00670//One carbon pool by folate	K01934;K01934
LITCHI021878	1.95447	0	0	BIP4	XP_022735861.1 luminal-binding protein 5 [Durio zibethinus]	ko04141//Protein processing in endoplasmic reticulum;ko03060//Protein export	K09490;K09490
LITCHI003018	1.96875	2.33716e-05	0.000152311	GSTU8	XP_031251095.1 probable glutathione S-transferase [Pistacia vera]	ko01100//Metabolic pathways;ko00480//Glutathione metabolism	K00799;K00799
MSTRG.15193	1.96924	9.23758e-33	3.04524e-31	VIT_19s0014g04930	alpha-farnesene synthase [Murraya koenigii]	ko00909//Sesquiterpenoid and triterpenoid biosynthesis	K15803
LITCHI024988	1.99425	3.29053e-07	2.79871e-06	GSTU7	TXG74198.1 hypothetical protein EZV62_002777 [Acer yangbiense]	ko01100//Metabolic pathways;ko00480//Glutathione metabolism	K00799;K00799
LITCHI021873	2.01119	2.18181e-40	8.72309e-39	TRE1	KAH7550084.1 hypothetical protein JRO89_XS13G0132500 [Xanthoceras sorbifolium]	ko01100//Metabolic pathways;ko01110//Biosynthesis of secondary metabolites;ko00500//Starch and sucrose metabolism	K01194;K01194;K01194
LITCHI011549	2.01372	2.70468e-215	5.78726e-213	IMDH2	TXG66214.1 hypothetical protein EZV62_007489 [Acer yangbiense]	ko01100//Metabolic pathways;ko01110//Biosynthesis of secondary metabolites;ko01230//Biosynthesis of amino acids;ko01210//2-Oxocarboxylic acid metabolism;ko00290//Valine, leucine and isoleucine biosynthesis;ko00660//C5-Branched dibasic acid metabolism	K00052;K00052;K00052;K00052;K00052;K00052
LITCHI015150	2.056	6.7923e-06	4.8104e-05	PRP1	TXG72485.1 hypothetical protein EZV62_001064 [Acer yangbiense]	ko01100//Metabolic pathways;ko00480//Glutathione metabolism	K00799;K00799
LITCHI016356	2.05974	4.88268e-47	2.20378e-45	XTH23	KAH7569381.1 hypothetical protein JRO89_XS06G0152900 [Xanthoceras sorbifolium]	ko04075//Plant hormone signal transduction	K14504
LITCHI024205	2.08964	5.61535e-20	1.18724e-18	CMT3	ASL68818.1 DNA (cytosine-5)-methyltransferase chromomethylase [Litchi chinensis]	ko01100//Metabolic pathways;ko00270//Cysteine and methionine metabolism	K00558;K00558
LITCHI017862	2.11117	7.41856e-283	2.14294e-280	CYP707A2	KAH7553369.1 hypothetical protein JRO89_XS12G0003000 [Xanthoceras sorbifolium]	ko01110//Biosynthesis of secondary metabolites;ko00906//Carotenoid biosynthesis	K09843;K09843
LITCHI020899	2.12235	3.28194e-49	1.5478e-47	RAB11D	XP_006468983.1 ras-related protein Rab11D [Citrus sinensis]	ko04144//Endocytosis	K07904
LITCHI022607	2.1267	4.49214e-33	1.49365e-31	--	TXG51299.1 hypothetical protein EZV62_023823 [Acer yangbiense]	ko04626//Plant-pathogen interaction	K13448
LITCHI031059	2.13162	6.03956e-29	1.82003e-27	PARA	TXG46851.1 hypothetical protein EZV62_026145 [Acer yangbiense]	ko01100//Metabolic pathways;ko00480//Glutathione metabolism	K00799;K00799
LITCHI026773	2.14216	2.42327e-249	6.0869e-247	COMT1	KAH7578127.1 hypothetical protein JRO89_XS01G0343900 [Xanthoceras sorbifolium]	ko01100//Metabolic pathways;ko01110//Biosynthesis of secondary metabolites;ko00940//Phenylpropanoid biosynthesis;ko00380//Tryptophan metabolism	K13066;K13066;K13066;K13066
LITCHI014349	2.15922	5.62969e-19	1.12931e-17	STS1	TXG71576.1 hypothetical protein EZV62_000155 [Acer yangbiense]	ko01100//Metabolic pathways;ko00052//Galactose metabolism	K06611;K06611
LITCHI004857	2.18332	1.85881e-26	5.17532e-25	COR2	OVA09113.1 Aldo/keto reductase [Macleaya cordata]	ko01100//Metabolic pathways;ko01110//Biosynthesis of secondary metabolites;ko00999//Biosynthesis of various plant secondary metabolites	K22374;K22374;K22374
LITCHI031282	2.20696	0.0015268	0.00698256	TPS7	TXG47435.1 hypothetical protein EZV62_026729 [Acer yangbiense]	ko01110//Biosynthesis of secondary metabolites;ko00909//Sesquiterpenoid and triterpenoid biosynthesis	K14173;K14173
LITCHI023853	2.27984	0.00257947	0.0111045	RPM1	XP_031252346.1 disease resistance protein RPM1-like [Pistacia vera]	ko04626//Plant-pathogen interaction	K13457
LITCHI020652	2.28283	3.41718e-39	1.32719e-37	HSP18.1	XP_031265099.1 class I heat shock protein-like [Pistacia vera]	ko04141//Protein processing in endoplasmic reticulum	K13993
LITCHI018354	2.28504	0.00889448	0.0325689	At5g06060	TXG58662.1 hypothetical protein EZV62_016491 [Acer yangbiense]	ko01100//Metabolic pathways;ko01110//Biosynthesis of secondary metabolites;ko00960//Tropane, piperidine and pyridine alkaloid biosynthesis	K08081;K08081;K08081
LITCHI023087	2.32828	0	0	CML27	TXG50847.1 hypothetical protein EZV62_023371 [Acer yangbiense]	ko04626//Plant-pathogen interaction	K13448
LITCHI009792	2.36243	7.36396e-228	1.70174e-225	HSP16.9C	KAH7565844.1 hypothetical protein JRO89_XS08G0024900 [Xanthoceras sorbifolium]	ko04141//Protein processing in endoplasmic reticulum	K13993
LITCHI029543	2.43139	8.73583e-36	3.15925e-34	TSB	KAH7569530.1 hypothetical protein JRO89_XS06G0179400 [Xanthoceras sorbifolium]	ko01100//Metabolic pathways;ko01110//Biosynthesis of secondary metabolites;ko01230//Biosynthesis of amino acids;ko00260//Glycine, serine and threonine metabolism;ko00400//Phenylalanine, tyrosine and tryptophan biosynthesis	K01696;K01696;K01696;K01696;K01696
LITCHI016357	2.49062	1.67908e-53	8.50916e-52	XTH23	KAH7569381.1 hypothetical protein JRO89_XS06G0152900 [Xanthoceras sorbifolium]	ko04075//Plant hormone signal transduction	K14504
LITCHI000824	2.61422	2.69389e-20	5.80719e-19	SesquiTPS1	TXG64631.1 hypothetical protein EZV62_011625 [Acer yangbiense]	ko00909//Sesquiterpenoid and triterpenoid biosynthesis	K15803
LITCHI018019	2.61973	0.0027095	0.0116123	VCS	KAH7572684.1 hypothetical protein JRO89_XS04G0290100 [Xanthoceras sorbifolium]	ko03018//RNA degradation	K12616
LITCHI030108	2.72489	4.54006e-09	4.7538e-08	CWINV1	ASW25866.1 beta-fructofuranosidase, insoluble isoenzyme CWINV4 [Litchi chinensis]	ko01100//Metabolic pathways;ko01110//Biosynthesis of secondary metabolites;ko00500//Starch and sucrose metabolism;ko00052//Galactose metabolism	K01193;K01193;K01193;K01193
LITCHI019276	2.84094	5.15801e-23	1.24813e-21	AOC	XP_006482294.1 allene oxide cyclase, chloroplastic [Citrus sinensis]	ko01100//Metabolic pathways;ko01110//Biosynthesis of secondary metabolites;ko00592//alpha-Linolenic acid metabolism	K10525;K10525;K10525
LITCHI016355	2.96158	3.10935e-83	2.40314e-81	XTH23	KAH7569381.1 hypothetical protein JRO89_XS06G0152900 [Xanthoceras sorbifolium]	ko04075//Plant hormone signal transduction	K14504
LITCHI012210	3.14698	1.27106e-08	1.26827e-07	NUP107	XP_010261756.1 PREDICTED: nuclear pore complex protein NUP107 isoform X2 [Nelumbo nucifera]	ko03013//Nucleocytoplasmic transport	K14301
LITCHI018026	3.1671	4.86213e-08	4.56187e-07	VCS	KAH7572684.1 hypothetical protein JRO89_XS04G0290100 [Xanthoceras sorbifolium]	ko03018//RNA degradation	K12616
LITCHI022295	3.25697	5.7432e-05	0.000352228	ALDH10A9	KAH7550408.1 hypothetical protein JRO89_XS13G0186800 [Xanthoceras sorbifolium]	ko01100//Metabolic pathways;ko00260//Glycine, serine and threonine metabolism	K00130;K00130
LITCHI023021	3.37349	1.90168e-08	1.86449e-07	Rv0183	KAH7549434.1 hypothetical protein JRO89_XS13G0032100 [Xanthoceras sorbifolium]	ko01100//Metabolic pathways;ko00561//Glycerolipid metabolism	K01054;K01054
LITCHI003125	3.46382	1.43393e-08	1.42585e-07	HSP18.1	XP_006437367.1 17.1 kDa class II heat shock protein [Citrus clementina]	ko04141//Protein processing in endoplasmic reticulum	K13993
LITCHI009975	3.48847	1.92591e-09	2.07583e-08	SBEII	KAH7567027.1 hypothetical protein JRO89_XS07G0008300 [Xanthoceras sorbifolium]	ko01100//Metabolic pathways;ko01110//Biosynthesis of secondary metabolites;ko00500//Starch and sucrose metabolism	K00700;K00700;K00700
LITCHI014062	3.72603	1.80869e-05	0.000119865	ACO3	TXG67604.1 hypothetical protein EZV62_008879 [Acer yangbiense]	ko01100//Metabolic pathways;ko01110//Biosynthesis of secondary metabolites;ko01200//Carbon metabolism;ko01230//Biosynthesis of amino acids;ko00630//Glyoxylate and dicarboxylate metabolism;ko01210//2-Oxocarboxylic acid metabolism;ko00020//Citrate cycle (TCA cycle)	K01681;K01681;K01681;K01681;K01681;K01681;K01681
LITCHI004973	4.17608	0.00856855	0.0315655	ALDH2B4	TXG56328.1 hypothetical protein EZV62_017641 [Acer yangbiense]	ko01100//Metabolic pathways;ko01110//Biosynthesis of secondary metabolites;ko00010//Glycolysis / Gluconeogenesis;ko00620//Pyruvate metabolism;ko00380//Tryptophan metabolism;ko00561//Glycerolipid metabolism;ko00071//Fatty acid degradation;ko00280//Valine, leucine and isoleucine degradation;ko00330//Arginine and proline metabolism;ko00410//beta-Alanine metabolism;ko00053//Ascorbate and aldarate met…	K00128;K00128;K00128;K00128;K00128;K00128;K00128;K00128;K00128;K00128;K00128;K00128;K00128;K00128;K00128
LITCHI016590	4.23734	0.00627771	0.0240823	--	KAH7572430.1 hypothetical protein JRO89_XS04G0255600 [Xanthoceras sorbifolium]	ko01100//Metabolic pathways;ko00510//N-Glycan biosynthesis	K00737;K00737
LITCHI018352	4.29177	0.00416418	0.0168765	TR1	TXG58664.1 hypothetical protein EZV62_016493 [Acer yangbiense]	ko01100//Metabolic pathways;ko01110//Biosynthesis of secondary metabolites;ko00960//Tropane, piperidine and pyridine alkaloid biosynthesis	K08081;K08081;K08081
LITCHI023026	4.31822	0.00464251	0.0185513	At1g30760	TXG50918.1 hypothetical protein EZV62_023442 [Acer yangbiense]	ko01100//Metabolic pathways;ko01110//Biosynthesis of secondary metabolites;ko00940//Phenylpropanoid biosynthesis	K22395;K22395;K22395
LITCHI025818	4.61143	0.000112058	0.000655253	RRP41	KAH7578015.1 hypothetical protein JRO89_XS01G0328800 [Xanthoceras sorbifolium]	ko03018//RNA degradation	K11600
LITCHI004272	4.67557	1.00696e-17	1.90269e-16	BIP4	KAH7522859.1 hypothetical protein JRO89_XSUnG0094600 [Xanthoceras sorbifolium]	ko04141//Protein processing in endoplasmic reticulum;ko03060//Protein export	K09490;K09490
LITCHI030435	5.00177	0.000407881	0.00211434	PFK3	XP_031267720.1 ATP-dependent 6-phosphofructokinase 3-like [Pistacia vera]	ko01100//Metabolic pathways;ko01110//Biosynthesis of secondary metabolites;ko01200//Carbon metabolism;ko01230//Biosynthesis of amino acids;ko00010//Glycolysis / Gluconeogenesis;ko03018//RNA degradation;ko00052//Galactose metabolism;ko00030//Pentose phosphate pathway;ko00051//Fructose and mannose metabolism	K00850;K00850;K00850;K00850;K00850;K00850;K00850;K00850;K00850
LITCHI000374	5.15592	0.000137218	0.000785674	UGGT	KAH7575748.1 hypothetical protein JRO89_XS02G0207800 [Xanthoceras sorbifolium]	ko04141//Protein processing in endoplasmic reticulum	K11718
LITCHI000319	5.39078	4.11036e-06	3.0289e-05	GSTU7	KAF8402035.1 hypothetical protein HHK36_012986 [Tetracentron sinense]	ko01100//Metabolic pathways;ko00480//Glutathione metabolism	K00799;K00799
LITCHI022315	5.76086	5.36474e-10	6.08013e-09	UGT74F1	KAH7550419.1 hypothetical protein JRO89_XS13G0188900 [Xanthoceras sorbifolium]	ko01100//Metabolic pathways;ko01110//Biosynthesis of secondary metabolites;ko01210//2-Oxocarboxylic acid metabolism;ko00380//Tryptophan metabolism;ko00966//Glucosinolate biosynthesis	K11820;K11820;K11820;K11820;K11820
LITCHI001079	6.42441	2.30527e-153	3.48186e-151	HSP22.0	KAH7576056.1 hypothetical protein JRO89_XS02G0282900 [Xanthoceras sorbifolium]	ko04141//Protein processing in endoplasmic reticulum	K13993
LITCHI022892	6.48025	9.17841e-09	9.29108e-08	MENB	KAH7570299.1 hypothetical protein JRO89_XS05G0083000 [Xanthoceras sorbifolium]	ko01100//Metabolic pathways;ko01110//Biosynthesis of secondary metabolites;ko00130//Ubiquinone and other terpenoid-quinone biosynthesis	K01661;K01661;K01661
LITCHI014099	7.22561	0.0113133	0.0399386	Os08g0191100	KAH7511690.1 hypothetical protein JRO89_XSUnG0176800 [Xanthoceras sorbifolium]	ko01100//Metabolic pathways;ko01110//Biosynthesis of secondary metabolites;ko01200//Carbon metabolism;ko01230//Biosynthesis of amino acids;ko00630//Glyoxylate and dicarboxylate metabolism;ko01210//2-Oxocarboxylic acid metabolism;ko00020//Citrate cycle (TCA cycle)	K01681;K01681;K01681;K01681;K01681;K01681;K01681
LITCHI029355	7.32619	5.68194e-10	6.43017e-09	TPS7	TXG47244.1 hypothetical protein EZV62_026538 [Acer yangbiense]	ko01110//Biosynthesis of secondary metabolites;ko00909//Sesquiterpenoid and triterpenoid biosynthesis	K14173;K14173
LITCHI013214	7.48113	0.00815948	0.0302855	At4g27190	XP_024034218.1 probable disease resistance protein At4g27220 [Citrus clementina]	ko04626//Plant-pathogen interaction	K13459
LITCHI003121	7.88671	0.00977168	0.035272	HMGCL	TXG48358.1 hypothetical protein EZV62_027652 [Acer yangbiense]	ko01100//Metabolic pathways;ko01110//Biosynthesis of secondary metabolites;ko04146//Peroxisome;ko00280//Valine, leucine and isoleucine degradation;ko00650//Butanoate metabolism	K01640;K01640;K01640;K01640;K01640
LITCHI010775	7.97154	0.00185124	0.00829102	ACS3	QEI21533.1 aminocyclopropane-1-carboxylic acid synthase [Litchi chinensis]	ko01100//Metabolic pathways;ko01110//Biosynthesis of secondary metabolites;ko00270//Cysteine and methionine metabolism	K01762;K01762;K01762
LITCHI030981	8.23681	0.00149421	0.0068484	PDH-E1	XP_021599197.1 pyruvate dehydrogenase E1 component subunit beta-3, chloroplastic [Manihot esculenta]	ko01100//Metabolic pathways;ko01110//Biosynthesis of secondary metabolites;ko01200//Carbon metabolism;ko00010//Glycolysis / Gluconeogenesis;ko00620//Pyruvate metabolism;ko00020//Citrate cycle (TCA cycle)	K00162;K00162;K00162;K00162;K00162;K00162
LITCHI026607	8.47708	1.48784e-05	9.9978e-05	GPAT3	TXG63266.1 hypothetical protein EZV62_010260 [Acer yangbiense]	ko01100//Metabolic pathways;ko01110//Biosynthesis of secondary metabolites;ko00564//Glycerophospholipid metabolism;ko00561//Glycerolipid metabolism	K13508;K13508;K13508;K13508
LITCHI024227	8.72679	7.63976e-06	5.36454e-05	SINAT2	KAH7560425.1 hypothetical protein JRO89_XS10G0015100 [Xanthoceras sorbifolium]	ko04120//Ubiquitin mediated proteolysis	K04506
LITCHI031200	8.79225	0.000886406	0.00428983	--	XP_017972610.1 PREDICTED: probable LRR receptor-like serine/threonine-protein kinase At4g36180 [Theobroma cacao]	ko04626//Plant-pathogen interaction	K13466
LITCHI011902	8.84549	2.84456e-06	2.14329e-05	MAN2	KAH7568393.1 hypothetical protein JRO89_XS07G0286400 [Xanthoceras sorbifolium]	ko01100//Metabolic pathways;ko00051//Fructose and mannose metabolism	K19355;K19355
LITCHI001072	8.87703	8.98828e-14	1.36293e-12	HSP22.0	KAH7576056.1 hypothetical protein JRO89_XS02G0282900 [Xanthoceras sorbifolium]	ko04141//Protein processing in endoplasmic reticulum	K13993
LITCHI031144	8.96578	5.29473e-05	0.00032698	U2B''	TXG69635.1 hypothetical protein EZV62_004570 [Acer yangbiense]	ko03040//Spliceosome	K11094
LITCHI014131	9.56986	4.39063e-07	3.67221e-06	Os08g0191100	VAI63264.1 unnamed protein product [Triticum turgidum subsp. durum] [Triticum turgidum]	ko01100//Metabolic pathways;ko01110//Biosynthesis of secondary metabolites;ko01200//Carbon metabolism;ko01230//Biosynthesis of amino acids;ko00630//Glyoxylate and dicarboxylate metabolism;ko01210//2-Oxocarboxylic acid metabolism;ko00020//Citrate cycle (TCA cycle)	K01681;K01681;K01681;K01681;K01681;K01681;K01681
LITCHI009253	9.81271	6.77372e-06	4.80123e-05	HMGS	KAH7557552.1 hypothetical protein JRO89_XS11G0179900 [Xanthoceras sorbifolium]	ko01100//Metabolic pathways;ko01110//Biosynthesis of secondary metabolites;ko00900//Terpenoid backbone biosynthesis;ko00280//Valine, leucine and isoleucine degradation;ko00650//Butanoate metabolism	K01641;K01641;K01641;K01641;K01641
LITCHI001625	10.145	5.39672e-09	5.6019e-08	NIR1	KAH7575249.1 hypothetical protein JRO89_XS02G0069700 [Xanthoceras sorbifolium]	ko01100//Metabolic pathways;ko00910//Nitrogen metabolism	K00366;K00366
LITCHI009974	10.4332	7.09395e-11	8.72454e-10	DPMS1	TXG51929.1 hypothetical protein EZV62_021098 [Acer yangbiense]	ko01100//Metabolic pathways;ko00510//N-Glycan biosynthesis	K00721;K00721
LITCHI023020	10.5565	2.31136e-10	2.71546e-09	At1g30760	TXG50915.1 hypothetical protein EZV62_023439 [Acer yangbiense]	ko01100//Metabolic pathways;ko01110//Biosynthesis of secondary metabolites;ko00940//Phenylpropanoid biosynthesis	K22395;K22395;K22395
LITCHI014132	11.154	1.06946e-06	8.54869e-06	Os08g0191100	KAH7511690.1 hypothetical protein JRO89_XSUnG0176800 [Xanthoceras sorbifolium]	ko01100//Metabolic pathways;ko01110//Biosynthesis of secondary metabolites;ko01200//Carbon metabolism;ko01230//Biosynthesis of amino acids;ko00630//Glyoxylate and dicarboxylate metabolism;ko01210//2-Oxocarboxylic acid metabolism;ko00020//Citrate cycle (TCA cycle)	K01681;K01681;K01681;K01681;K01681;K01681;K01681
LITCHI022343	11.6404	2.7577e-11	3.50345e-10	UBC4	TXG50313.1 hypothetical protein EZV62_022837 [Acer yangbiense]	ko04120//Ubiquitin mediated proteolysis	K10576
LITCHI013955	11.7778	7.15416e-59	3.96464e-57	GGR	KAF2285745.1 hypothetical protein GH714_007573 [Hevea brasiliensis]	ko01100//Metabolic pathways;ko01110//Biosynthesis of secondary metabolites;ko00900//Terpenoid backbone biosynthesis	K13789;K13789;K13789
LITCHI024990	12.2241	2.39378e-11	3.05118e-10	GSTU7	TXG74196.1 hypothetical protein EZV62_002775 [Acer yangbiense]	ko01100//Metabolic pathways;ko00480//Glutathione metabolism	K00799;K00799
LITCHI013071	13.4778	5.94556e-17	1.07425e-15	RPS20	KAH7544097.1 hypothetical protein JRO89_XS15G0104400 [Xanthoceras sorbifolium]	ko03010//Ribosome	K02968
